# Supplementary material for: The GenomeAsia 100K Project enables genetic discoveries across Asia
Source: Nature. 2019 Dec 4;576(7785):106–11. doi: 10.1038/s41586-019-1793-z (PMC7054211; doi:10.1038/s41586-019-1793-z)
Supplement: Supplementary file 3 — Supplementary Tables [file 41586_2019_1793_MOESM3_ESM.xlsx]

## Sheet: Supplemental Tables
Supplementary Tables
Supplementary Table 1a - Sample Summary
Supplementary Table 1b - Sample Details
Supplementary Table S1c - South Asian Sample Details
Supplementary Table S2a - Sample level sequencing coverage statistics
Supplementary Table S2b - Genotype discordance as a function of 1KGP minor allele frequency
Supplementary Table S2c - SNP call qualtiy metrics by samples
Supplementary Table S2d - Indel call qualtiy metrics by samples
Supplementary Table S3a - Sample level mitochondrial haplogroups
Supplementary Table S3b - Mitochondrial haplogroup distribution by region
Supplementary Table S3c - Mitochondrial haplogroup distribution across reference groups
Supplementary Table S3d - Y-chr haplogroup distribution across ethinicities
Supplementary Table S4a - Disease relevant variants in GAsP for prenatal screening
Supplementary Table S4b - Disease relevant variants in GAsP data set
Supplementary Table S4c - Disease relevant variants present in GAsP dataset that are rare (<1%) in common databases
Supplementary Table S4d - Reclassification of common variants (>= 0.15% ) in GAsP data set as per ACMG guidelines
Supplementary Table S4e - Novel predisposing risk alleles in known cancer genes in GAsP data
Supplementary Table S4f - Identify by Descent (IBD) scores by population group
Supplementary Table S4g - Allele frequencies of Pharmacogenomics SNPs in different ethinic groups
Supplementary Table S5 - Homozygoups protein truncating variants (PTVs)
Supplementary Table S6 - Runs of Homozygosity

## Sheet: S1a. Sample Summary
Supplementary Table S1a - Sample Summary
Supplementary Table 3 - Variant numbers.	Region short name	Country of origin	Population group	population short name	# of samples	# of unrelated samples
Africa	AFR				104	102
Africa	AFR	Barbados	ACB	ACB	1	1
Africa	AFR	N/A	ASW	AFA	1	1
Africa	AFR	Botswana or Namibia	BantuHerero	BAN	2	2
Africa	AFR	Kenya	BantuKenya	BAN	2	2
Africa	AFR	Botswana or Namibia	BantuTswana	BAN	2	2
Africa	AFR	South Africa	BantuTswana	BAN	1	1
Africa	AFR	Central African Republic	Biaka	BIA	2	2
Africa	AFR	Sudan	Dinka	DIN	4	4
Africa	AFR	Nigeria	ESN	ESN	3	3
Africa	AFR	Gambia	GWD	GWD	3	3
Africa	AFR	Namibia	Juhoansi	JUH	7	7
Africa	AFR	South Africa	Khomani	KHO	2	2
Africa	AFR	Kenya	LKW	LKW	1	1
Africa	AFR	Kenya	LWK	LUH	1	1
Africa	AFR	Kenya	Luhya	LUH	1	1
Africa	AFR	Kenya	Luo	LUO	2	2
Africa	AFR	Kenya	MKK	MAS	17	17
Africa	AFR	Sierra Leone	MSL	MSL	3	3
Africa	AFR	Senegal	Mandenka	MAN	3	3
Africa	AFR	Kenya	Masai	MAS	2	1
Africa	AFR	Congo	Mbuti	MBU	5	5
Africa	AFR	Algeria	Mozabite	MOZ	2	2
Africa	AFR	Morocco	Saharawi	SAH	2	2
Africa	AFR	Kenya	Somali	SOM	1	1
Africa	AFR	Namibia	Taa	TAA	2	2
Africa	AFR	Namibia	Xung	XUN	1	1
Africa	AFR	Nigeria	YRI	YRI	27	26
Africa	AFR	Nigeria	Yoruba	YRI	4	4
America	AMR				26	26
America	AMR	Colombia	CLM	CLM	1	1
America	AMR	Argentina	Chane	CHA	1	1
America	AMR	Brazil	Karitiana	KAR	4	4
America	AMR	Mexico	MXL	MXL	1	1
America	AMR	Mexico	Mayan	MAY	2	2
America	AMR	Mexico	Mixe	MXE	3	3
America	AMR	Mexico	Mixtec	MXT	2	2
America	AMR	Peru	PEL	PEL	1	1
America	AMR	Colombia	Piapoco	PPC	2	2
America	AMR	Mexico	Pima	PMA	2	2
America	AMR	Peru	Quechua	QUE	3	3
America	AMR	Brazil	Surui	SUR	2	2
America	AMR	Mexico	Zapotec	ZAP	2	2
NortheastAsia	NEA				351	346
NortheastAsia	NEA	Russia	Aleut	ALU	2	2
NortheastAsia	NEA	Russia	Altaian	ALT	1	1
NortheastAsia	NEA	Mongolia	Buryat	BUR	87	84
NortheastAsia	NEA	China	CHB	HAN	12	12
NortheastAsia	NEA	China	CHS	HAN	1	1
NortheastAsia	NEA	Russia	Chukchi	CHU	1	1
NortheastAsia	NEA	China	Daur	DAU	1	1
NortheastAsia	NEA	Russia	EskimoChaplin	ESK	1	1
NortheastAsia	NEA	Russia	EskimoNaukan	ESK	2	2
NortheastAsia	NEA	Russia	EskimoSireniki	ESK	2	2
NortheastAsia	NEA	Russia	Even	EVN	3	3
NortheastAsia	NEA	China	Han	HAN	7	6
NortheastAsia	NEA	China	Hezhen	HEZ	2	2
NortheastAsia	NEA	Russia	Itelman	ITE	1	1
NortheastAsia	NEA	Japan	JPT	JPN	2	2
NortheastAsia	NEA	Japan	Japanese	JPN	33	33
NortheastAsia	NEA	KOREA	Korean	KOR	150	149
NortheastAsia	NEA	Korea	Korean	KOR	2	2
NortheastAsia	NEA	Kyrgyzystan	Kyrgyz	KYR	2	2
NortheastAsia	NEA	Russia	Mansi	MNS	2	2
NortheastAsia	NEA	China	Mongola	MNG	2	2
NortheastAsia	NEA	Mongolia	Mongola	MNG	1	1
NortheastAsia	NEA	China	Naxi	NAX	2	2
NortheastAsia	NEA	China	Oroqen	ORO	2	2
NortheastAsia	NEA	China	She	SHE	2	2
NortheastAsia	NEA	Russia	Tlingit	TLI	2	2
NortheastAsia	NEA	China	Tu	TUU	2	2
NortheastAsia	NEA	Russia	Tubalar	TUB	2	2
NortheastAsia	NEA	China	Tujia	TUJ	2	2
NortheastAsia	NEA	Russia	Ulchi	ULC	2	2
NortheastAsia	NEA	China	Uygur	UYG	2	2
NortheastAsia	NEA	Mongolia	Xhalxh	KHL	12	12
NortheastAsia	NEA	China	Xibo	XIB	2	2
NortheastAsia	NEA	Russia	Yakut	YAK	2	2
Oceania	OCE				74	68
Oceania	OCE	Papua New Guinea	Ata	ATA	2	2
Oceania	OCE	Australia	Australian	WON	2	2
Oceania	OCE	Papua New Guinea	Baining	BAI	19	18
Oceania	OCE	Papua New Guinea	Bougainville	BOU	2	2
Oceania	OCE	USA	Hawaiian	HAW	1	1
Oceania	OCE	Papua New Guinea	Lavongai	LAV	1	1
Oceania	OCE	Papua New Guinea	Mamusi	MAM	2	2
Oceania	OCE	New Zealand	Maori	MAO	1	1
Oceania	OCE	Papua New Guinea	Mussau	MUS	1	1
Oceania	OCE	Papua New Guinea	Nailik	NAI	2	1
Oceania	OCE	Papua New Guinea	Nakanai	NAK	7	4
Oceania	OCE	Papua New Guinea	Nakanai Bileki	NKB	11	11
Oceania	OCE	Papua New Guinea	Nakanai Loso	NKL	1	1
Oceania	OCE	Papua New Guinea	Papuan	PAP	20	20
Oceania	OCE	Papua New Guinea	Pasismanua	PAS	2	1
SouthAsia	SAS				724	681
SouthAsia	SAS	India	Abujmaria	ABM	11	11
SouthAsia	SAS	India	Agharia	AGH	17	15
SouthAsia	SAS	Bangladesh	BEB	BEB	2	2
SouthAsia	SAS	India	Bagdi	BAG	3	3
SouthAsia	SAS	Pakistan	Balochi	BAL	2	2
SouthAsia	SAS	India	Birhor	BIR	20	14
SouthAsia	SAS	India	BisonHornMaria	BHM	5	5
SouthAsia	SAS	India	Brahmin	BMN	2	2
SouthAsia	SAS	Pakistan	Brahui	BRA	11	11
SouthAsia	SAS	Pakistan	Brusho	BRU	8	8
SouthAsia	SAS	Pakistan	Burusho	BRU	2	2
SouthAsia	SAS	India	Chakma	CHK	11	11
SouthAsia	SAS	India	Chamar	CHM	6	6
SouthAsia	SAS	India	Chanchu	CHN	8	7
SouthAsia	SAS	India	Dhurwa	DHR	10	10
SouthAsia	SAS	India	Dorla	DOR	12	12
SouthAsia	SAS	India	GIH	GIH	1	1
SouthAsia	SAS	India	Gaud	GAU	9	4
SouthAsia	SAS	Pakistan	Gujjar	GUJ	20	20
SouthAsia	SAS	India	Halba	HLB	6	6
SouthAsia	SAS	Pakistan	Hazara	HAZ	17	16
SouthAsia	SAS	India	HillKorwa	HKR	10	10
SouthAsia	SAS	India	Indian Telugu	ITU	26	26
SouthAsia	SAS	India	Indian	SSI	38	37
SouthAsia	SAS	India	Irula	IRU	4	4
SouthAsia	SAS	India	Iyangar	IYA	6	6
SouthAsia	SAS	India	Iyer	IYE	13	13
SouthAsia	SAS	India	Jamatia	JAM	9	9
SouthAsia	SAS	India	Jarwa	JAR	12	10
SouthAsia	SAS	Pakistan	Kalash	KAL	2	2
SouthAsia	SAS	India	Kamar	KAM	11	10
SouthAsia	SAS	India	Kapu	KPU	2	2
SouthAsia	SAS	India	KayaDora	KYD	11	11
SouthAsia	SAS	India	Khatri	KHA	11	11
SouthAsia	SAS	India	KhondaDora	KHD	1	1
SouthAsia	SAS	India	KondaReddy	KNR	17	15
SouthAsia	SAS	India	Kota	KTA	8	8
SouthAsia	SAS	Nepal	Kusunda	KUS	2	2
SouthAsia	SAS	India	Lambada	LAM	17	12
SouthAsia	SAS	India	Lodha	LOD	11	11
SouthAsia	SAS	India	Madiga	MDG	2	2
SouthAsia	SAS	India	Mahar	MHR	19	19
SouthAsia	SAS	Pakistan	Makrani	MKR	2	2
SouthAsia	SAS	India	Mala	MLA	2	2
SouthAsia	SAS	India	Manipuri	MNP	5	5
SouthAsia	SAS	India	Mog	MOG	20	18
SouthAsia	SAS	India	Munda	MUN	2	2
SouthAsia	SAS	India	Muria	MUR	10	10
SouthAsia	SAS	India	Nababuddha	NAB	4	4
SouthAsia	SAS	India	Nicobarese	NIC	6	5
SouthAsia	SAS	India	Onge	ONG	15	11
SouthAsia	SAS	India	Oraon	ORN	15	15
SouthAsia	SAS	Pakistan	PJL	PJB	3	3
SouthAsia	SAS	India	Paniya	PNY	11	11
SouthAsia	SAS	Pakistan	Parsi	PAR	1	1
SouthAsia	SAS	Pakistan	Pathan	PAT	17	17
SouthAsia	SAS	Pakistan	Punjabi	PJB	2	2
SouthAsia	SAS	Pakistan	Rajput	RAJ	14	14
SouthAsia	SAS	India	RanaTharu	RTH	12	12
SouthAsia	SAS	India	Relli	RLL	2	2
SouthAsia	SAS	Sri Lanka	STU	STU	9	9
SouthAsia	SAS	India	SaryupariBrahmin	SRB	14	13
SouthAsia	SAS	Pakistan	Sindhi	SND	12	12
SouthAsia	SAS	India	SourasthraBrahmin	SOB	9	9
SouthAsia	SAS	India	SouthIndian	SSI	1	1
SouthAsia	SAS	India	SouthIndian	SZH	9	4
SouthAsia	SAS	India	Tanti	TNT	1	1
SouthAsia	SAS	India	Toda	TOD	20	19
SouthAsia	SAS	India	Toto	TTO	11	8
SouthAsia	SAS	India	UrbanBangalore	BLR	34	34
SouthAsia	SAS	India	UrbanChennai	MAA	34	34	34
SouthAsia	SAS	India	WestbengalBrahmin	WBB	10	10
SouthAsia	SAS	India	Yadava	YAD	2	2
SoutheastAsia	SEA				346	333
SoutheastAsia	SEA	Philippines	Aeta	AET	29	29
SoutheastAsia	SEA	Taiwan	Ami	AMI	2	2
SoutheastAsia	SEA	Taiwan	Atayal	ATY	1	1
SoutheastAsia	SEA	Philippines	Ati	ATI	21	19
SoutheastAsia	SEA	Indonesia	Austronesian	MEN	10	8
SoutheastAsia	SEA	Indonesia	Austronesian	NIA	15	15
SoutheastAsia	SEA	Singapore	Burmese	BRM	2	2
SoutheastAsia	SEA	China	CDX	DAI	20	20
SoutheastAsia	SEA	Cambodia	Cambodian	CAM	2	2
SoutheastAsia	SEA	China	Dai	DAI	5	5
SoutheastAsia	SEA	Brunei	Dusun	DUS	2	2
SoutheastAsia	SEA	Indonesia	FloresBena	BEN	11	10
SoutheastAsia	SEA	Indonesia	FloresCibal	CIB	12	12
SoutheastAsia	SEA	Indonesia	FloresRampasasa	RAM	20	19
SoutheastAsia	SEA	Philippines	Igorot	IGO	2	2
SoutheastAsia	SEA	Vietnam	KHV	KHV	28	28
SoutheastAsia	SEA	Malaysia	Kensiu	KEN	9	8
SoutheastAsia	SEA	Malaysia	Kintak	KIN	19	16
SoutheastAsia	SEA	China	Lahu	LAH	2	2
SoutheastAsia	SEA	Malaysia	Malaysian	MLY	100	100
SoutheastAsia	SEA	China	Miao	MIA	2	2
SoutheastAsia	SEA	Malaysia	SenoiCheWong	SNC	1	1
SoutheastAsia	SEA	Malaysia	SenoiSemai	SNS	10	9
SoutheastAsia	SEA	Malaysia	SenoiSmakBeri	SNB	2	2
SoutheastAsia	SEA	Malaysia	Temuan	TEM	15	13
SoutheastAsia	SEA	Thailand	Thai	THI	2	2
SoutheastAsia	SEA	China	Yi	YII	2	2
WestEurasia	WER				114	111
WestEurasia	WER	Georgia	Abkhasian	ABK	2	2
WestEurasia	WER	Russia	Adygei	ADY	2	2
WestEurasia	WER	Albania	Albanian	ALB	1	1
WestEurasia	WER	Armenia	Armenian	ARM	2	2
WestEurasia	WER	N/A	Ashkenazi	ASH	3	2
WestEurasia	WER	France	Basque	BAS	2	2
WestEurasia	WER	Israel	Bedouin	BED	2	2
WestEurasia	WER	Italy	Bergamo	BER	2	2
WestEurasia	WER	Bulgaria	Bulgarian	BUL	2	2
WestEurasia	WER	UK	CEU	CEU	6	4
WestEurasia	WER	Russia	Chechen	CHE	1	1
WestEurasia	WER	Greece	Crete	CRE	2	2
WestEurasia	WER	Czechia	Czech	CZE	1	1
WestEurasia	WER	Israel	Druze	DRU	2	2
WestEurasia	WER	UK	English	GBR	1	1
WestEurasia	WER	Estonia	Estonian	EST	2	2
WestEurasia	WER	Finland	FIN	FIN	3	3
WestEurasia	WER	Finland	Finnish	FIN	1	1
WestEurasia	WER	France	French	FRE	4	4
WestEurasia	WER	UK	GBR	GBR	27	27
WestEurasia	WER	Georgia	Georgian	GEO	2	2
WestEurasia	WER	Greece	Greek	GRK	2	2
WestEurasia	WER	Hungary	Hungarian	HUN	2	2
WestEurasia	WER	Spain	IBS	IBS	3	3
WestEurasia	WER	Iceland	Icelandic	ICE	2	2
WestEurasia	WER	Iran	Iranian	IRN	2	2
WestEurasia	WER	Iraq	IraqiJew	MEJ	2	2
WestEurasia	WER	Jordan	Jordanian	JOR	3	3
WestEurasia	WER	Russia	Lezgin	LEZ	2	2
WestEurasia	WER	Russia	NorthOssetian	OSS	2	2
WestEurasia	WER	Norway	Norwegian	NOR	1	1
WestEurasia	WER	UK	Orcadian	ORC	2	2
WestEurasia	WER	Israel	Palestinian	PAL	3	3
WestEurasia	WER	Poland	Polish	POL	1	1
WestEurasia	WER	Russia	Russian	RUS	2	2
WestEurasia	WER	Finland	Saami	SAA	2	2
WestEurasia	WER	Israel	Samaritan	SAM	1	1
WestEurasia	WER	Italy	Sardinian	SAR	3	3
WestEurasia	WER	Italy	TSI	TSI	1	1
WestEurasia	WER	Tajikistan	Tajik	TAJ	2	2
WestEurasia	WER	Turkey	Turkish	TRK	2	2
WestEurasia	WER	Italy	Tuscan	TSI	2	2
WestEurasia	WER	Yemen	YemeniteJew	MEJ	2	2

## Sheet: S1b. Samples
Supplementary Table S1b - Sample Details
GA sample ID	Gender	Population group	Population short name	Region	Region short name	Country	Country of origin	Public	Related to other samples in the data set ?	% Neanderthal ancestry	% Denisovan ancestry	mt haplogroup	mt macrohaplogroup	Y-haplogroup
GA000001	F	Crete	CRE	WestEurasia	WER	Greece	Greece	Yes		1.74198	0	HV1a'b'c	HV
GA000002	U	Zapotec	ZAP	America	AMR	Mexico	Mexico	Yes		2.5178	0.257812	C1b7a	C	Q1a2a1a1
GA000003	M	YemeniteJew	MEJ	WestEurasia	WER	Yemen	Yemen	Yes		1.90904	0	J2a2	J	T1a1a
GA000004	M	IraqiJew	MEJ	WestEurasia	WER	Iraq	Iraq	Yes		1.76487	0.000355114	J1b2	J	J1a1b1b1a2a1a1a
GA000005	M	French	FRE	WestEurasia	WER	France	France	Yes		1.79969	0	U5b1c1a	U	R1b1a1a2a1a1
GA000006	M	Dai	DAI	SoutheastAsia	SEA	China	China	Yes		2.31651	0.183239	D4	D	C
GA000007	M	Crete	CRE	WestEurasia	WER	Greece	Greece	Yes		1.8482	0.0102983	H+16311	H	R1b1a1a2a1a
GA000008	U	Saami	SAA	WestEurasia	WER	Finland	Finland	Yes		2.61678	0.0987216	U5b1b1a3	U	N3
GA000009	U	Yadava	YAD	SouthAsia	SAS	India	India	Yes		2.27328	0.247869	M30c	M*	H1b1
GA000010	U	Tajik	TAJ	WestEurasia	WER	Tajikistan	Tajikistan	Yes		1.82883	0.0653409	H2b	H	L1a
GA000011	M	Burmese	BRM	SoutheastAsia	SEA	Singapore	Myanmar	Yes		2.63067	0.209872	F1c1a2	F	O2a1c
GA000012	U	Relli	RLL	SouthAsia	SAS	India	India	Yes		2.2144	0.373224	U2c1	U	H1a1d1
GA000013	U	Kapu	KPU	SouthAsia	SAS	India	India	Yes		2.03951	0.26527	M35b+16304	M*	L1a1
GA000014	M	Burmese	BRM	SoutheastAsia	SEA	Singapore	Myanmar	Yes		2.31964	0.274503	M74b	M*	O2a2b1a1a6b-Z25930
GA000015	U	Relli	RLL	SouthAsia	SAS	India	India	Yes		2.15043	0.295099	M52b1a	M*	R1a-M417
GA000016	U	Kapu	KPU	SouthAsia	SAS	India	India	Yes		2.22477	0.228338	M35a1	M*	H1a1d2c1b1
GA000017	F	Mixtec	MXT	America	AMR	Mexico	Mexico	Yes		2.20442	0.065696	B2u	B
GA000018	M	Dinka	DIN	Africa	AFR	Sudan	Sudan	Yes		0	0	L2a2a1	L2	E2
GA000019	M	Papuan	PAP	Oceania	OCE	Papua New Guinea	Papua New Guinea	Yes		2.99433	4.16371	Q3a+61 62	Q	S-P202
GA000020	M	Dinka	DIN	Africa	AFR	Sudan	Sudan	Yes		0	0	L0a1a+200	L0	A1b1b2b2~
GA000021	U	Mixe	MXE	America	AMR	Mexico	Mexico	Yes		2.25724	0.186435	C1b1	C
GA000022	F	Australian	WON	Oceania	OCE	Australia	Australia	Yes		2.80106	4.08239	M42a	M*
GA000023	M	Australian	WON	Oceania	OCE	Australia	Australia	Yes		2.81808	3.97976	S2	S	C1b2
GA000024	M	Karitiana	KAR	America	AMR	Brazil	Brazil	Yes		2.47868	0.129616	D1e	D	Q1a2a1a1
GA000025	M	Yoruba	YRI	Africa	AFR	Nigeria	Nigeria	Yes				L2a1a2b	L2	E1b1a1a1c1a1
GA000026	M	Sardinian	SAR	WestEurasia	WER	Italy	Italy	Yes		1.86894	0.00461648	J2b1a	J	J
GA000027	M	Juhoansi	JUH	Africa	AFR	Namibia	Namibia	Yes		0.467919	0.731534	L0d1c1a1a	L0	A1b1b2b2~
GA000028	M	Papuan	PAP	Oceania	OCE	Papua New Guinea	Papua New Guinea	Yes		2.91784	4.33665	P1d1a	P	C1b2a1
GA000029	M	Mbuti	MBU	Africa	AFR	Congo	Congo	Yes				L0a2b	L0	E2b1a1
GA000030	M	Mandenka	MAN	Africa	AFR	Senegal	Senegal	Yes				L1b1a	L1	E1b1b1a1a1
GA000031	M	Han	HAN	NortheastAsia	NEA	China	China	Yes		2.63478	0.285866	R9b1a3	R9	O1b1a1
GA000032	U	Luo	LUO	Africa	AFR	Kenya	Kenya	Yes		0.0021518	0	L1b1a3	L1	E1b1b1a1a1
GA000033	F	Quechua	QUE	America	AMR	Peru	Peru	Yes		2.50098	0.192472	C1b2	C
GA000034	M	Quechua	QUE	America	AMR	Peru	Peru	Yes		2.45853	0.259588	B2y	B	Q1a2a1a1
GA000035	U	Khomani	KHO	Africa	AFR	South Africa	South Africa	Yes		0.465376	0.649858	L0d2a1a	L0
GA000036	M	Turkish	TRK	WestEurasia	WER	Turkey	Turkey	Yes		1.95892	0.0252131	X2f	X	R1b1a1a2a1a
GA000037	M	Kyrgyz	KYR	NortheastAsia	NEA	Kyrgyzystan	Kyrgyzystan	Yes		2.48924	0.20348	G2a2	G	R1a1a1b2a2-Z2124
GA000038	U	Albanian	ALB	WestEurasia	WER	Albania	Albania	Yes		2.19249	0.012429	H9a	H
GA000039	F	Turkish	TRK	WestEurasia	WER	Turkey	Turkey	Yes		1.86228	0	K1a4c1	K
GA000040	F	Kyrgyz	KYR	NortheastAsia	NEA	Kyrgyzystan	Kyrgyzystan	Yes		2.16725	0.0628551	C4	C
GA000041	U	Saharawi	SAH	Africa	AFR	Morocco	Morocco	Yes		1.33372	0	L3b1a+@16124	L3	E1b1a1a1
GA000042	U	Saharawi	SAH	Africa	AFR	Morocco	Morocco	Yes		1.46322	0	U6a5a1	U	E1b1b1b1a1
GA000043	M	Hawaiian	HAW	Oceania	OCE	USA	USA	Yes		2.44308	0.572443	Y2a1	Y	O1a2
GA000044	F	YemeniteJew	MEJ	WestEurasia	WER	Yemen	Yemen	Yes		1.58236	0	H13a2b3	H
GA000045	U	Jordanian	JOR	WestEurasia	WER	Kuwait	Jordan	Yes		1.5223	0	HV1c	HV	J2
GA000046	F	Even	EVN	NortheastAsia	NEA	Russia	Russia	Yes		2.42234	0.29723	C4a2a1a	C
GA000047	F	IraqiJew	MEJ	WestEurasia	WER	Iraq	Iraq	Yes		1.71596	0.0646307	U2e3	U
GA000048	M	Polish	POL	WestEurasia	WER	Poland	Poland	Yes		1.99354	0.0319602	H+152	H	R1b1a2a2c1a
GA000049	U	Samaritan	SAM	WestEurasia	WER	Israel	Israel	Yes		1.73435	0	U7b	U	J2a1
GA000050	F	Dai	DAI	SoutheastAsia	SEA	China	China	Yes		2.45618	0.231889	F1g	F
GA000051	U	Khomani	KHO	Africa	AFR	South Africa	South Africa	Yes		0.364437	0.618608	L0d2a1a	L0
GA000052	M	Mbuti	MBU	Africa	AFR	Congo	Congo	Yes				L2a2a1	L2	E1b1a1a1d1
GA000053	M	Japanese	JPN	NortheastAsia	NEA	Japan	Japan	Yes		2.35876	0.186435	M7a1a1a	M7	D1b1d1a
GA000054	U	Saami	SAA	WestEurasia	WER	Finland	Finland	Yes		2.37402	0.0152699	V7a1	V
GA000055	M	Punjabi	PJB	SouthAsia	SAS	Pakistan	Pakistan	Yes		2.44249	0.179332	U7b	U	J2a1
GA000056	M	Palestinian	PAL	WestEurasia	WER	Israel	Israel	Yes		1.69894	0.0138494	N1b1a8	N1	E1b1b
GA000057	M	Maori	MAO	Oceania	OCE	New Zealand	New Zealand	Yes		2.26545	0.56108	B4a1a1+16126	B	I2a2
GA000058	U	Norwegian	NOR	WestEurasia	WER	Norway	Norway	Yes		2.09977	0	H11a2a2	H
GA000059	F	Punjabi	PJB	SouthAsia	SAS	Pakistan	Pakistan	Yes		1.97457	0.145597	U7a3a	U
GA000060	M	Finnish	FIN	WestEurasia	WER	Finland	Finland	Yes		2.14065	0.0198864	H2a1	H	I2a1b
GA000061	U	Madiga	MDG	SouthAsia	SAS	India	India	Yes		2.14789	0.354048	M49d	M*	J2b2
GA000062	U	Brahmin	BMN	SouthAsia	SAS	India	India	Yes		1.98318	0.221236	M2b1	M*	J2
GA000063	U	Madiga	MDG	SouthAsia	SAS	India	India	Yes		2.09292	0.323153	HV14a	HV	R2a3a
GA000064	U	Brahmin	BMN	SouthAsia	SAS	India	India	Yes		2.24726	0.239702	J1d4	J	R2a3a
GA000065	U	Quechua	QUE	America	AMR	Peru	Peru	Yes		2.52817	0.128906	B2b	B
GA000066	F	Dusun	DUS	SoutheastAsia	SEA	Brunei	Brunei	Yes		2.51095	0.343395	B4a1a	B
GA000067	U	Mala	MLA	SouthAsia	SAS	India	India	Yes		2.11483	0.237926	R5a2	R*	H3b1
GA000068	U	Armenian	ARM	WestEurasia	WER	Armenia	Armenia	Yes		1.99687	0	T1	T	R1b1a1a2a2
GA000069	U	Dusun	DUS	SoutheastAsia	SEA	Brunei	Brunei	Yes		2.60837	0.302912	B5b1c	B
GA000070	U	KhondaDora	KHD	SouthAsia	SAS	India	India	Yes		2.26976	0.322088	M2a1	M*	O1b1a1a1b1a
GA000071	U	Mala	MLA	SouthAsia	SAS	India	India	Yes		2.14887	0.278409	M41a1	M*	R1a-M417
GA000072	M	Igorot	IGO	SoutheastAsia	SEA	Singapore	Philippines	Yes		2.58881	0.201349	Y2a1a	Y	O1a1a
GA000073	U	Irula	IRU	SouthAsia	SAS	India	India	Yes		2.13811	0.341974	M42'74	M*	L1a
GA000074	U	Yadava	YAD	SouthAsia	SAS	India	India	Yes		2.26858	0.231179	M2a1	M*	H1b1
GA000075	U	Tajik	TAJ	WestEurasia	WER	Tajikistan	Tajikistan	Yes		2.17351	0.0131392	H15a1a1	H	L1a
GA000076	M	Chane	CHA	America	AMR	Argentina	Argentina	Yes		2.49178	0.158381	B2i1	B	Q1a2a1a1
GA000077	F	Igorot	IGO	SoutheastAsia	SEA	Singapore	Philippines	Yes		2.45736	0.223722	F3b1b1	F
GA000078	U	Irula	IRU	SouthAsia	SAS	India	India	Yes		2.30067	0.263139	M42'74	M*	R2a3a
GA000079	F	EskimoSireniki	ESK	NortheastAsia	NEA	Russia	Russia	Yes		2.79069	0.18892	D2a1b	D
GA000080	F	Aleut	ALU	NortheastAsia	NEA	Russia	Russia	Yes		2.42958	0.159091	D2a1a	D
GA000081	M	Tu	TUU	NortheastAsia	NEA	China	China	Yes		2.61991	0.131747	F1a1a	F	R1a1a1b2a2-Z2124
GA000082	M	Mixtec	MXT	America	AMR	Mexico	Mexico	Yes		2.39378	0.225852	A2u	A	Q1a2a1a1
GA000083	M	Juhoansi	JUH	Africa	AFR	Namibia	Namibia	Yes		0.456768	0.81108	L0d1c3	L0	B2b1b
GA000084	M	Papuan	PAP	Oceania	OCE	Papua New Guinea	Papua New Guinea	Yes		2.6252	4.11932	Q1	Q	S-P202
GA000085	M	Ami	AMI	SoutheastAsia	SEA	Taiwan	Taiwan	Yes		2.71674	0.164062	B4a1a	B	O2a2a1a2
GA000086	F	Mansi	MNS	NortheastAsia	NEA	Russia	Russia	Yes		2.18486	0.0720881	K2a5	K
GA000087	F	EskimoNaukan	ESK	NortheastAsia	NEA	Russia	Russia	Yes		2.76311	0.290483	A2b1	A
GA000088	M	BantuTswana	BAN	Africa	AFR	Botswana or Namibia	Botswana or Namibia	Yes		0.131651	0.155895	L0d2a1a	L0	E1b1a1a1
GA000089	F	She	SHE	NortheastAsia	NEA	China	China	Yes		2.86463	0.229403	M7b1a1	M7
GA000090	F	Mixe	MXE	America	AMR	Mexico	Mexico	Yes		2.53071	0.258878	B2c1b	B
GA000091	M	NorthOssetian	OSS	WestEurasia	WER	Russia	Russia	Yes		2.02113	0	H4a1	H	J2a1
GA000092	M	Papuan	PAP	Oceania	OCE	Papua New Guinea	Papua New Guinea	Yes		2.893	3.82493	P1	P	S- Z42222
GA000093	M	Papuan	PAP	Oceania	OCE	Papua New Guinea	Papua New Guinea	Yes		2.85074	3.74006	P1d	P	M1b2-Z33345
GA000094	M	Masai	MAS	Africa	AFR	Kenya	Kenya	Yes	Yes (GA001469)	0.327074	0	L3h1a1	L3	E1b1b1b2
GA000095	M	Mansi	MNS	NortheastAsia	NEA	Russia	Russia	Yes		2.31925	0.146307	J1d6a	J	N2a1-B528
GA000096	F	EskimoNaukan	ESK	NortheastAsia	NEA	Russia	Russia	Yes		2.48122	0.177202	A2a	A
GA000097	M	She	SHE	NortheastAsia	NEA	China	China	Yes		2.35915	0.316406	M7c1a2a	M7	O2a2a1a2
GA000098	F	Mixe	MXE	America	AMR	Mexico	Mexico	Yes		2.53149	0.191406	A2m	A
GA000099	M	NorthOssetian	OSS	WestEurasia	WER	Russia	Russia	Yes		1.95149	0.00461648	HV12a	HV	J2
GA000100	M	Naxi	NAX	NortheastAsia	NEA	China	China	Yes		2.4597	0.279474	A11b	A	O2a2b1a1a6b-Z25930
GA000101	F	Papuan	PAP	Oceania	OCE	Papua New Guinea	Papua New Guinea	Yes		2.85994	4.11222	Q1a1a	Q
GA000102	M	Papuan	PAP	Oceania	OCE	Papua New Guinea	Papua New Guinea	Yes		2.65258	3.89915	P2	P	S-P202
GA000103	M	Masai	MAS	Africa	AFR	Kenya	Kenya	Yes		0.402387	0	L0a1b	L0	E2
GA000104	M	Tlingit	TLI	NortheastAsia	NEA	Russia	Russia	Yes		2.12304	0.133523	D2a	D	N2a1-B528
GA000105	M	BantuHerero	BAN	Africa	AFR	Botswana or Namibia	Botswana or Namibia	Yes		0.0123239	0	L3d3a1a	L3	E1b1a1a1
GA000106	M	Lahu	LAH	SoutheastAsia	SEA	China	China	Yes		2.52484	0.242898	D4j1a1	D	x K
GA000107	M	Kusunda	KUS	SouthAsia	SAS	Nepal	Nepal	Yes		2.28717	0.385298	M5c2	M*	H1b1
GA000108	F	Papuan	PAP	Oceania	OCE	Papua New Guinea	Papua New Guinea	Yes		2.83431	4.4755	Q1	Q
GA000109	M	Papuan	PAP	Oceania	OCE	Papua New Guinea	Papua New Guinea	Yes		2.66236	3.97337	Q1a1	Q	C1b2a1
GA000110	M	Korean	KOR	NortheastAsia	NEA	Korea	Korea	Yes		2.63146	0.264915	F4a1b	F	O2a2b1a2a1a1a
GA000111	F	Tlingit	TLI	NortheastAsia	NEA	Russia	Russia	Yes		2.45012	0.128551	D2a	D
GA000112	F	Itelman	ITE	NortheastAsia	NEA	Russia	Russia	Yes		2.49961	0.215554	G1b+16129	G
GA000113	M	EskimoChaplin	ESK	NortheastAsia	NEA	Russia	Russia	Yes		2.63439	0.229759	A2b1	A	N3a5b
GA000114	M	Yakut	YAK	NortheastAsia	NEA	Russia	Russia	Yes		2.42723	0.228693	F2b1	F	N3
GA000115	F	Druze	DRU	WestEurasia	WER	Israel	Israel	Yes		1.78893	0	K1a6	K
GA000116	M	Kusunda	KUS	SouthAsia	SAS	Nepal	Nepal	Yes		2.17625	0.290128	U2c	U	H1b1
GA000117	M	Papuan	PAP	Oceania	OCE	Papua New Guinea	Papua New Guinea	Yes		2.86463	3.93075	Q3a1	Q	C1b2a1
GA000118	M	Papuan	PAP	Oceania	OCE	Papua New Guinea	Papua New Guinea	Yes		2.78971	3.67578	Q1	Q	S- Z42222
GA000119	F	Korean	KOR	NortheastAsia	NEA	Korea	Korea	Yes		2.61815	0.236151	G3a2a	G
GA000120	M	Even	EVN	NortheastAsia	NEA	Russia	Russia	Yes		2.59644	0.295455	D4j4a	D	C2b1a2a1a
GA000121	M	Chukchi	CHU	NortheastAsia	NEA	Russia	Russia	Yes		2.17371	0.181108	A2b1	A	R1a1a1b1a-Z282
GA000122	M	Xibo	XIB	NortheastAsia	NEA	China	China	Yes		2.52954	0.245028	R11b1b	R*	O2a2b1a2a1a3b2b
GA000123	M	Iranian	IRN	WestEurasia	WER	Kuwait	Iran	Yes		1.85466	0.0174006	H26	H	E1b1b
GA000124	M	Dinka	DIN	Africa	AFR	Sudan	Sudan	Yes		-0.0105634	0	L4b2a2a	L4	A1b1b2b2~
GA000125	M	Papuan	PAP	Oceania	OCE	Papua New Guinea	Papua New Guinea	Yes		3.03775	3.89666	Q1a1a	Q	M1b2-Z33345
GA000126	F	Thai	THI	SoutheastAsia	SEA	Thailand	Thailand	Yes		2.47809	0.207031	F1a1	F
GA000127	F	Icelandic	ICE	WestEurasia	WER	Iceland	Iceland	Yes		2.10231	0	H2a2a2	H
GA000128	F	Even	EVN	NortheastAsia	NEA	Russia	Russia	Yes		2.5534	0.175426	D4o2a	D
GA000129	M	EskimoSireniki	ESK	NortheastAsia	NEA	Russia	Russia	Yes		2.46401	0.182528	A2b1	A	N3a5b-B203
GA000130	M	Uygur	UYG	NortheastAsia	NEA	China	China	Yes		2.24922	0.206676	M18	M*	R1a-M417
GA000131	M	Dai	DAI	SoutheastAsia	SEA	China	China	Yes		2.58138	0.257102	F1a2	F	O1b1a1a1b1b
GA000132	M	Zapotec	ZAP	America	AMR	Mexico	Mexico	Yes		2.46909	0.26669	A2v1+152	A	Q1a2a1a1
GA000133	M	Papuan	PAP	Oceania	OCE	Papua New Guinea	Papua New Guinea	Yes		2.71498	4.19531	Q1a1	Q	M1b2-Z33345
GA000134	M	Thai	THI	SoutheastAsia	SEA	Thailand	Thailand	Yes		2.732	0.227628	D4g2a1	D	O2a2b1a2a1a3b2b
GA000135	M	Greek	GRK	WestEurasia	WER	Greece	Greece	Yes		1.99237	0	H28	H	G2a2b2a1a1g~
GA000136	M	Aleut	ALU	NortheastAsia	NEA	Russia	Russia	Yes		2.57433	0.0987216	D2a1a	D	J2a1
GA000137	M	Tujia	TUJ	NortheastAsia	NEA	China	China	Yes		2.52445	0.326349	R0+16189	R0	O1b1a1a1a1a
GA000138	M	BantuKenya	BAN	Africa	AFR	Kenya	Kenya	Yes		0.0561424	0	L3e2b+152	L3	E2b1a1
GA000139	F	Ulchi	ULC	NortheastAsia	NEA	Russia	Russia	Yes		2.95051	0.275213	Y1a+16189	Y
GA000140	F	MSL	MSL	Africa	AFR	Sierra Leone	Sierra Leone	Yes				L2a1l	L2
GA000141	F	GWD	GWD	Africa	AFR	Gambia	Gambia	Yes				L3d2a	L3
GA000142	F	BEB	BEB	SouthAsia	SAS	Bangladesh	Bangladesh	Yes		2.3707	0.344105	M2b1	M*
GA000143	M	Lezgin	LEZ	WestEurasia	WER	Russia	Russia	Yes		2.00313	0	I5c	I	R1b1a1a2a2
GA000144	M	Estonian	EST	WestEurasia	WER	Estonia	Estonia	Yes		1.93584	0	U4b1a1a1	U	N3
GA000145	F	Yi	YII	SoutheastAsia	SEA	China	China	Yes		2.5671	0.291193	B5a1a	B
GA000146	F	Ulchi	ULC	NortheastAsia	NEA	Russia	Russia	Yes		2.44542	0.290483	C5a1	C
GA000147	M	MSL	MSL	Africa	AFR	Sierra Leone	Sierra Leone	Yes				L2a1c	L2	E1b1a1a1c2
GA000148	M	GWD	GWD	Africa	AFR	Gambia	Gambia	Yes				L3e4a	L3	E1b1a1a1c2
GA000149	M	BEB	BEB	SouthAsia	SAS	Bangladesh	Bangladesh	Yes		2.32062	0.194957	M5a	M*	J2b2
GA000150	M	Greek	GRK	WestEurasia	WER	Greece	Greece	Yes		1.86561	0	H11a	H	E1b1b1a1b1a
GA000151	M	Lezgin	LEZ	WestEurasia	WER	Russia	Russia	Yes		1.96342	0	U5a1b1	U	R1b1a1a2a2
GA000152	M	Estonian	EST	WestEurasia	WER	Estonia	Estonia	Yes		1.85837	0.0127841	H1a	H	N3
GA000153	M	Armenian	ARM	WestEurasia	WER	Armenia	Armenia	Yes		1.90004	0	X2i+@225	X	J2a1
GA000154	M	Yi	YII	SoutheastAsia	SEA	China	China	Yes		2.42586	0.242188	F1g1	F	O1b1a1a1b1b
GA000155	F	Tubalar	TUB	NortheastAsia	NEA	Russia	Russia	Yes		2.5045	0.179332	C4b3	C
GA000156	F	Luhya	LUH	Africa	AFR	Kenya	Kenya	Yes		0.0271909	0	L2a1f	L2
GA000157	F	GBR	GBR	WestEurasia	WER	UK	UK	Yes		1.84409	0.00603693	K2b1a3	K
GA000158	F	Luo	LUO	Africa	AFR	Kenya	Kenya	Yes		0.00899844	0	L3e1b2	L3
GA000159	M	Jordanian	JOR	WestEurasia	WER	Kuwait	Jordan	Yes		1.65669	0	H1u2	H	J1a1b1b1a2a1a1a
GA000160	F	Yakut	YAK	NortheastAsia	NEA	Russia	Russia	Yes		2.86268	0.233665	G2a2	G
GA000161	F	Tubalar	TUB	NortheastAsia	NEA	Russia	Russia	Yes		2.57981	0.236151	D4b1a2a1	D
GA000162	F	PJL	PJB	SouthAsia	SAS	Pakistan	Pakistan	Yes		1.94366	0.316761	R	R*
GA000163	M	PJL	PJB	SouthAsia	SAS	Pakistan	Pakistan	Yes		2.07336	0.224432	M5a1b	M*	R2a3a
GA000164	U	Palestinian	PAL	WestEurasia	WER	Israel	Israel	Yes		1.76741	0.0106534	U6a3d1a	U
GA000165	M	Jordanian	JOR	WestEurasia	WER	Kuwait	Jordan	Yes		1.63693	0	H14b	H	T1a1a
GA000166	M	FIN	FIN	WestEurasia	WER	Finland	Finland	Yes		1.82023	0	H7a1a	H	I1
GA000167	F	FIN	FIN	WestEurasia	WER	Finland	Finland	Yes		1.86209	0.0450994	U5b1b2	U
GA000168	M	Yoruba	YRI	Africa	AFR	Nigeria	Nigeria	Yes				L3d6	L3	E1b1a1a1c1b
GA000169	F	Yoruba	YRI	Africa	AFR	Nigeria	Nigeria	Yes				L2a1f	L2
GA000170	M	Xibo	XIB	NortheastAsia	NEA	China	China	Yes		2.71401	0.18608	C5d1	C	C2b1a2a
GA000171	F	Uygur	UYG	NortheastAsia	NEA	China	China	Yes		2.10055	0.164062	U1a1	U
GA000172	M	Tuscan	TSI	WestEurasia	WER	Italy	Italy	Yes		1.95305	0.0351562	K1a1b1e	K	J2a1b1
GA000173	F	Tuscan	TSI	WestEurasia	WER	Italy	Italy	Yes		2.05556	0.0415483	U5a2a1	U
GA000174	F	Tujia	TUJ	NortheastAsia	NEA	China	China	Yes		2.4016	0.343395	A6a	A
GA000175	F	IBS	IBS	WestEurasia	WER	Spain	Spain	Yes		1.70266	0	H1t	H
GA000176	M	IBS	IBS	WestEurasia	WER	Spain	Spain	Yes		2.04264	0	H1z	H	R1b1a1a2a1a
GA000177	F	Sindhi	SND	SouthAsia	SAS	Pakistan	Pakistan	Yes		1.89534	0.137429	R5a2	R*
GA000178	M	Sindhi	SND	SouthAsia	SAS	Pakistan	Pakistan	Yes		2.31299	0.128551	M30f	M*	R1a-M417
GA000179	F	Oroqen	ORO	NortheastAsia	NEA	China	China	Yes		2.56729	0.247869	D3	D
GA000180	M	Oroqen	ORO	NortheastAsia	NEA	China	China	Yes		2.64182	0.232599	D3	D	N3
GA000181	F	Mongola	MNG	NortheastAsia	NEA	China	China	Yes		2.42547	0.249645	M7b1a2a	M7
GA000182	M	Mongola	MNG	NortheastAsia	NEA	China	China	Yes		2.66021	0.204545	D4c1b	D	O2a2b1a2a1a3b2b1
GA000183	F	Mayan	MAY	America	AMR	Mexico	Mexico	Yes		2.48592	0.257812	A2ap	A
GA000184	F	Mayan	MAY	America	AMR	Mexico	Mexico	Yes		2.4063	0.240767	A2+(64)	A
GA000185	F	Mandenka	MAN	Africa	AFR	Senegal	Senegal	Yes				L3b1a	L3
GA000186	M	Mandenka	MAN	Africa	AFR	Senegal	Senegal	Yes				L2c3a	L2	E1b1a1a1d1
GA000187	M	LKW	LKW	Africa	AFR	Kenya	Kenya	Yes		0.0207355	0	L3b1a1a	L3	E1b1a1a1c1a1
GA000188	M	KHV	KHV	SoutheastAsia	SEA	Vietnam	Vietnam	Yes		2.59194	0.236861	M7b1a1a3	M7	O1b1a1a1a1a
GA000189	F	KHV	KHV	SoutheastAsia	SEA	Vietnam	Vietnam	Yes		2.59937	0.173295	F1f	F
GA000190	F	Karitiana	KAR	America	AMR	Brazil	Brazil	Yes		2.42136	0.200284	D1e	D
GA000191	M	Karitiana	KAR	America	AMR	Brazil	Brazil	Yes		2.4734	0.272372	D1e	D	Q1a2a1a1
GA000192	F	Kalash	KAL	SouthAsia	SAS	Pakistan	Pakistan	Yes		2.08255	0.0777699	R0a	R0
GA000193	M	Kalash	KAL	SouthAsia	SAS	Pakistan	Pakistan	Yes		2.0311	0.0834517	U2e1h	U	H1a1d2a
GA000194	M	Iranian	IRN	WestEurasia	WER	Kuwait	Iran	Yes		1.69875	0.0429688	J1b6	J	Q1b1a1
GA000195	F	Icelandic	ICE	WestEurasia	WER	Iceland	Iceland	Yes		2.0939	0	K1c2	K
GA000196	M	Hungarian	HUN	WestEurasia	WER	Hungary	Hungary	Yes		2.08059	0	H49a1	H	I1
GA000197	F	Hungarian	HUN	WestEurasia	WER	Hungary	Hungary	Yes		2.01252	0	J1c7a	J
GA000198	F	Hezhen	HEZ	NortheastAsia	NEA	China	China	Yes		2.6606	0.152344	C5d1	C
GA000199	M	Hezhen	HEZ	NortheastAsia	NEA	China	China	Yes		2.38204	0.213778	C4b3a	C	O1b2a1
GA000200	M	Hazara	HAZ	SouthAsia	SAS	Pakistan	Pakistan	Yes		2.16041	0.176491	M3a1b	M*	C2e1a1
GA000201	M	Hazara	HAZ	SouthAsia	SAS	Pakistan	Pakistan	Yes		2.16217	0.176136	HV18	HV	O2a1c1a
GA000202	M	Georgian	GEO	WestEurasia	WER	Georgia	Georgia	Yes		1.86541	0	U4a	U	J2
GA000203	M	Georgian	GEO	WestEurasia	WER	Georgia	Georgia	Yes		2.18584	0.00426136	U4a	U	G2a1a
GA000204	F	ESN	ESN	Africa	AFR	Nigeria	Nigeria	Yes				L3e3b	L3
GA000205	M	ESN	ESN	Africa	AFR	Nigeria	Nigeria	Yes				L3d1d	L3	E1b1a1a1d1
GA000206	M	GBR	GBR	WestEurasia	WER	UK	UK	Yes		1.96459	0.00603693	H23	H	R1b1a1a2a1a
GA000207	M	Druze	DRU	WestEurasia	WER	Israel	Israel	Yes		1.67077	0	H33b	H	J1a1b1b1a2a1a1a
GA000208	F	Cambodian	CAM	SoutheastAsia	SEA	Cambodia	Cambodia	Yes		2.44621	0.334872	F1a1a1	F
GA000209	M	Cambodian	CAM	SoutheastAsia	SEA	Cambodia	Cambodia	Yes		2.66784	0.262074	F1f	F	O1b1a1a1b1a
GA000210	M	Burusho	BRU	SouthAsia	SAS	Pakistan	Pakistan	Yes		2.21851	0.100497	C4+152	C	H1a1d2
GA000211	M	Bulgarian	BUL	WestEurasia	WER	Bulgaria	Bulgaria	Yes		1.84703	0.0110085	H1	H	E1b1b1a1b1a
GA000212	M	Bulgarian	BUL	WestEurasia	WER	Bulgaria	Bulgaria	Yes		1.97164	0	H9a	H	J2b2
GA000213	M	Biaka	BIA	Africa	AFR	Central African Republic	Central African Republic	Yes				L1c4b	L1	x CT
GA000214	M	Biaka	BIA	Africa	AFR	Central African Republic	Central African Republic	Yes				L0a2a1	L0	x CT
GA000215	M	Bedouin	BED	WestEurasia	WER	Israel	Israel	Yes		1.58627	0	R0a2c	R0	J1a1b1b1a2a1a1a
GA000216	M	Ami	AMI	SoutheastAsia	SEA	Taiwan	Taiwan	Yes		2.41021	0.199929	M7c1c3	M7	O2a2a1a2
GA000217	M	Abkhasian	ABK	WestEurasia	WER	Russia	Georgia	Yes		1.6115	0	H	H	J2a1
GA000218	M	Abkhasian	ABK	WestEurasia	WER	Abkhazia	Georgia	Yes		1.92488	0	U1a1a+16129	U	G2a1a1a1a1a
GA000219	F	Palestinian	PAL	WestEurasia	WER	Israel	Israel	Yes		1.65063	0	H	H
GA000220	F	Russian	RUS	WestEurasia	WER	Russia	Russia	Yes		2.09468	0.00887784	J1b1a1	J
GA000221	M	Russian	RUS	WestEurasia	WER	Russia	Russia	Yes		2.03912	0.0564631	H1b2	H	I2a1b
GA000222	F	Pima	PMA	America	AMR	Mexico	Mexico	Yes		2.5581	0.256392	C	C
GA000223	M	Pima	PMA	America	AMR	Mexico	Mexico	Yes		2.54871	0.149503	C	C	Q1a2a1a1
GA000224	F	Mozabite	MOZ	Africa	AFR	Algeria	Algeria	Yes		1.26154	0	U6a1a1	U
GA000225	M	Mozabite	MOZ	Africa	AFR	Algeria	Algeria	Yes		1.37148	0	H1v	H	E1b1b1b1a1
GA000226	F	Somali	SOM	Africa	AFR	Kenya	Kenya	Yes		0.745892	0.0269886	M1a1f	M*
GA000227	M	Chechen	CHE	WestEurasia	WER	Russia	Russia	Yes		1.86561	0.0252131	N9a3	N9	J
GA000228	M	Atayal	ATY	SoutheastAsia	SEA	Taiwan	Taiwan	Yes		2.63048	0.213068	N9a10a2a	N9	O1a1a
GA000229	M	Bergamo	BER	WestEurasia	WER	Italy	Italy	Yes		1.90865	0.0678267	H3	H	I2a2a
GA000230	M	Balochi	BAL	SouthAsia	SAS	Pakistan	Pakistan	Yes		1.95168	0.0582386	M3a1b	M*	L1a
GA000231	F	Papuan	PAP	Oceania	OCE	Papua New Guinea	Papua New Guinea	Yes		2.92156	4.18963	P1d1	P
GA000232	F	Naxi	NAX	NortheastAsia	NEA	China	China	Yes		2.68232	0.322798	M71a1	M*
GA000233	M	Mbuti	MBU	Africa	AFR	Congo	Congo	Yes				L0a2b	L0	x CT
GA000234	F	Mbuti	MBU	Africa	AFR	Congo	Congo	Yes				L0a2b1	L0
GA000235	M	Juhoansi	JUH	Africa	AFR	Namibia	Namibia	Yes		0.441706	0.728693	L0d1b2a1	L0	B2b1b
GA000236	M	Juhoansi	JUH	Africa	AFR	Namibia	Namibia	Yes		0.443466	0.738636	L0d1b2a1	L0	A1b1a1a2b~
GA000237	F	Japanese	JPN	NortheastAsia	NEA	Japan	Japan	Yes		2.30458	0.217685	M7b1a1a1	M7
GA000238	F	Dai	DAI	SoutheastAsia	SEA	China	China	Yes		2.54206	0.18892	M7c1c2	M7
GA000239	F	Tu	TUU	NortheastAsia	NEA	China	China	Yes		2.75411	0.273793	D4h1c	D
GA000240	F	Surui	SUR	America	AMR	Brazil	Brazil	Yes		2.62344	0.246094	D1a1	D
GA000241	F	Surui	SUR	America	AMR	Brazil	Brazil	Yes		2.46009	0.177912	A2	A
GA000242	F	Sardinian	SAR	WestEurasia	WER	Italy	Italy	Yes		2.10876	0	H1b	H
GA000243	M	Sardinian	SAR	WestEurasia	WER	Italy	Italy	Yes		2.12539	0	U5b1i	U	J1a1b1b1a2a1a1a
GA000244	F	Piapoco	PPC	America	AMR	Colombia	Colombia	Yes		2.34429	0.199574	C1d1	C
GA000245	F	Piapoco	PPC	America	AMR	Colombia	Colombia	Yes		2.41217	0.294389	A2an	A
GA000246	F	Pathan	PAT	SouthAsia	SAS	Pakistan	Pakistan	Yes		1.90493	0.116832	U7a	U
GA000247	M	Pathan	PAT	SouthAsia	SAS	Pakistan	Pakistan	Yes		2.07179	0.176136	J1d3a2	J	R1a-M417
GA000248	F	Orcadian	ORC	WestEurasia	WER	UK	UK	Yes		1.91823	0	T1a1	T
GA000249	M	Orcadian	ORC	WestEurasia	WER	UK	UK	Yes		2.07277	0	H23	H	R1b1a1a2a1a1b1a1a
GA000250	F	Miao	MIA	SoutheastAsia	SEA	China	China	Yes		2.34116	0.329545	B4d1	B
GA000251	F	Makrani	MKR	SouthAsia	SAS	Pakistan	Pakistan	Yes		1.67664	0.00816761	M4a	M*
GA000252	M	Makrani	MKR	SouthAsia	SAS	Pakistan	Pakistan	Yes		2.04186	0.0625	L2a1a2	L2	J2a1
GA000253	F	Lahu	LAH	SoutheastAsia	SEA	China	China	Yes		2.4331	0.307528	C7a	C
GA000254	M	Han	HAN	NortheastAsia	NEA	China	China	Yes		2.32883	0.179332	M7b1a1+(16192)	M7	O1a1a1a1a1
GA000255	F	Han	HAN	NortheastAsia	NEA	China	China	Yes		2.71948	0.331321	D5a2a1+@16172	D
GA000256	F	French	FRE	WestEurasia	WER	France	France	Yes		1.89417	0.0181108	H1c	H
GA000257	M	French	FRE	WestEurasia	WER	France	France	Yes		1.79695	0	H1aq	H	J2a1b1
GA000258	F	Burusho	BRU	SouthAsia	SAS	Pakistan	Pakistan	Yes		2.23259	0.104759	U7a2	U
GA000259	M	Brahui	BRA	SouthAsia	SAS	Pakistan	Pakistan	Yes		2.17958	0.0820312	U7a3b	U	O2a1c1a5
GA000260	M	Brahui	BRA	SouthAsia	SAS	Pakistan	Pakistan	Yes		1.92684	0.0308949	H1ca	H	R1a-M417
GA000261	F	Bougainville	BOU	Oceania	OCE	Papua New Guinea	Papua New Guinea	Yes		2.84937	3.24077	M27c	M*
GA000262	F	Bougainville	BOU	Oceania	OCE	Papua New Guinea	Papua New Guinea	Yes		2.83822	3.25036	Q1c1a	Q
GA000263	F	Bedouin	BED	WestEurasia	WER	Israel	Israel	Yes		1.60133	0.0369318	T2c1c1	T
GA000264	F	Basque	BAS	WestEurasia	WER	France	France	Yes		1.95051	0	H2a5a1a	H
GA000265	M	Basque	BAS	WestEurasia	WER	France	France	Yes		1.97574	0	H1e1a7	H	R1b1a1a2a1a2a1a1a1
GA000266	F	BantuKenya	BAN	Africa	AFR	Kenya	Kenya	Yes		0	0	L3b1a1a	L3
GA000267	M	BantuHerero	BAN	Africa	AFR	Botswana or Namibia	Botswana or Namibia	Yes		0.00332551	0	L3d3a1a	L3	E1b1a1a1
GA000268	F	Adygei	ADY	WestEurasia	WER	Russia	Russia	Yes		1.9687	0.00355114	H	H
GA000269	M	Adygei	ADY	WestEurasia	WER	Russia	Russia	Yes		2.0088	0.0191761	U1a1a+16129	U	R1a1a1b1a-Z282
GA000270	M	Papuan	PAP	Oceania	OCE	Papua New Guinea	Papua New Guinea	Yes		2.82218	4.23224	Q3a+61 62	Q	M-Z30998
GA000272	M	Japanese	JPN	NortheastAsia	NEA	Japan	Japan	Yes		2.36405	0.153409	N9b1a	N9	O2a2b1a1
GA000273	F	Daur	DAU	NortheastAsia	NEA	China	China	Yes		2.4106	0.26598	Z4a	Z
GA000274	F	Bergamo	BER	WestEurasia	WER	Italy	Italy	Yes		2.1471	0	HV0+195	HV
GA000275	M	Balochi	BAL	SouthAsia	SAS	Pakistan	Pakistan	Yes		1.94484	0.0681818	M5a2a4	M*	E1b1b
GA000276	M	Altaian	ALT	NortheastAsia	NEA	Russia	Russia	Yes		2.48142	0.204901	D4b1a2a2	D	R1a-M417
GA000277	M	BantuTswana	BAN	Africa	AFR	Botswana or Namibia	Botswana or Namibia	Yes		0.0802034	0.0426136	L0d1b2b2b1	L0	E1b1a1a1c1a1
GA000278	M	Miao	MIA	SoutheastAsia	SEA	China	China	Yes		2.48572	0.283026	D4i	D	O1b1a1a1a1a
GA000279	M	Czech	CZE	WestEurasia	WER	Czechoslovia(pre1989)	Czechia	Yes		1.82746	0	T2e	T	J1a1b1b1b
GA000280	M	Juhoansi	JUH	Africa	AFR	Namibia	Namibia	Yes		0.436228	0.689986	L0d1b2b2c1	L0	A1b1a1a2b~
GA000281	M	Dinka	DIN	Africa	AFR	Sudan	Sudan	Yes		0.0242567	0	L2c1	L2	E2
GA000282	M	Mbuti	MBU	Africa	AFR	Congo	Congo	Yes				L0a2b	L0	E1b1a1a1c1a1
GA000283	M	Yoruba	YRI	Africa	AFR	Nigeria	Nigeria	Yes				L1b1a	L1	E1b1a1a1c1a1
GA000284	M	French	FRE	WestEurasia	WER	France	France	Yes		1.79128	0	T1a	T	I1
GA000285	M	Han	HAN	NortheastAsia	NEA	China	China	Yes		2.75372	0.170455	A5b1b	A	O2a2b1a1a6b-Z25930
GA000286	M	Dai	DAI	SoutheastAsia	SEA	China	China	Yes		2.34527	0.203835	B4a1c4	B	O1b1a2b1
GA000289	M	Karitiana	KAR	America	AMR	Brazil	Brazil	Yes		2.17077	0.0990767	D1	D	Q1a2a1a1
GA000290	M	Papuan	PAP	Oceania	OCE	Papua New Guinea	Papua New Guinea	Yes		2.66647	3.73828	Q3a+61 62	Q	M-Z30998
GA000291	M	GIH	GIH	SouthAsia	SAS	USA	India	Yes		2.30125	0.253906	M5a2a	M*	R2a3a2b2c2b1
GA000292	M	ITU	ITU	SouthAsia	SAS	UK	India	Yes		1.98063	0.303622	U2a1b	U	NO*-Z12176
GA000293	M	PJL	PJB	SouthAsia	SAS	Pakistan	Pakistan	Yes		1.96127	0.154119	M3a2	M*	H1a1d2
GA000294	F	STU	STU	SouthAsia	SAS	UK	Sri Lanka	Yes		1.82316	0.365412	M33a2	M*
GA000295	F	JPT	JPN	NortheastAsia	NEA	Japan	Japan	Yes		2.56905	0.253196	A5a4	A
GA000296	F	CHB	HAN	NortheastAsia	NEA	China	China	Yes		2.44425	0.276989	F2i	F
GA000297	F	LWK	LUH	Africa	AFR	Kenya	Kenya	Yes		0.0586854	0	L3b1a1a	L3
GA000298	F	TSI	TSI	WestEurasia	WER	Italy	Italy	Yes		1.90141	0	H93	H
GA000299	M	GBR	GBR	WestEurasia	WER	UK	UK	Yes		1.89906	0.018821	H16a1	H	R1b1a1a2a1a2c1k
GA000300	F	FIN	FIN	WestEurasia	WER	Finland	Finland	Yes		1.99765	0	U5a2a1a	U
GA000301	F	CHS	HAN	NortheastAsia	NEA	China	China	Yes		2.40591	0.168679	B4g2	B
GA000302	F	ASW	AFA	Africa	AFR	USA	N/A	Yes		0.813576	0.0174006	L2a1b+143	L2
GA000303	F	MXL	MXL	America	AMR	USA	Mexico	Yes		1.99433	0.0397727	H1ba	H
GA000305	M	CLM	CLM	America	AMR	Colombia	Colombia	Yes		1.77641	0	A2ac1	A	E1b1b1b2a1d
GA000306	M	IBS	IBS	WestEurasia	WER	Spain	Spain	Yes		1.60153	0	H3c	H	R1b1a1a2a1a
GA000307	M	PEL	PEL	America	AMR	Peru	Peru	Yes		2.24687	0.0806108	A2+(64)	A	Q1a2a1a1
GA000308	F	KHV	KHV	SoutheastAsia	SEA	Vietnam	Vietnam	Yes		2.67899	0.295455	F1f	F
GA000309	F	CDX	DAI	SoutheastAsia	SEA	China	China	Yes		2.6162	0.202415	M7c2b	M7
GA000310	M	ACB	ACB	Africa	AFR	Barbados	Barbados	Yes		0.269562	0	L3b2b	L3	R1b1a1a2a1a
GA000311	F	MSL	MSL	Africa	AFR	Sierra Leone	Sierra Leone	Yes				L1b1a4	L1
GA000312	F	ESN	ESN	Africa	AFR	Nigeria	Nigeria	Yes				L2a1a1	L2
GA000313	F	GWD	GWD	Africa	AFR	Gambia	Gambia	Yes				L2a1l	L2
GA000405	F	YRI	YRI	Africa	AFR	Nigeria	Nigeria	Yes				L3e2b5	L3
GA000406	M	YRI	YRI	Africa	AFR	Nigeria	Nigeria	Yes				L2a1p	L2	E1a2a1a1a
GA000407	F	YRI	YRI	Africa	AFR	Nigeria	Nigeria	Yes	Yes (GA000405, GA000406)			L3e2b5	L3
GA000408	M	YRI	YRI	Africa	AFR	Nigeria	Nigeria	Yes				L1b1a3	L1	E1b1a1a1c1a1
GA000409	M	CEU	CEU	WestEurasia	WER	USA	UK	Yes	Yes (GA000411, GA000412)	1.97887	0.0134943	H1+16189	H	R1b1a1a2a1a
GA000410	F	CEU	CEU	WestEurasia	WER	USA	UK	Yes	Yes (GA000413, GA000414)	1.91412	0.034446	H13a1a1a	H
GA000411	M	CEU	CEU	WestEurasia	WER	USA	UK	Yes		1.99648	0.00568182	H31a	H	R1b1a1a2a1a
GA000412	F	CEU	CEU	WestEurasia	WER	USA	UK	Yes		2.16491	0.0415483	H1+16189	H
GA000413	M	CEU	CEU	WestEurasia	WER	USA	UK	Yes		1.8392	0.0120739	H1e1a8	H	I1
GA000414	F	CEU	CEU	WestEurasia	WER	USA	UK	Yes		2.0892	0.0106534	H13a1a1a	H
GA000415	M	Han	HAN	NortheastAsia	NEA	USA	China	Yes		2.35446	0.232244	D4a3a	D	D1a1a
GA000416	F	Han	HAN	NortheastAsia	NEA	USA	China	Yes		2.55536	0.220881	F2b1	F
GA000417	M	Han	HAN	NortheastAsia	NEA	USA	China	Yes	Yes (GA000415, GA000416)	2.48396	0.267756	F2b1	F	D1a1a
GA000418	M	Ashkenazi	ASH	WestEurasia	WER	USA	N/A	Yes		1.70364	0	K1a1b1a	K	J1a1b1b1b
GA000419	F	Ashkenazi	ASH	WestEurasia	WER	USA	N/A	Yes		1.82473	0.00745739	H5a7	H
GA000420	M	Ashkenazi	ASH	WestEurasia	WER	USA	N/A	Yes	Yes (GA000418, GA000419)	1.77387	0	H5a7	H	J1a1b1b1b
GA000421	M	JPT	JPN	NortheastAsia	NEA	Japan	Japan	Yes		2.74394	0.197088	M7b1a1a3	M7	O1b2a1a1b
GA000422	F	SouthIndian	SSI	SouthAsia	SAS	India	India	Yes		2.19718	0.20206	U1a1c1d	U
GA000423	M	Juhoansi	JUH	Africa	AFR	Namibia	Namibia	Yes		0.423905	0.767756	L0k1a1	L0	A1b1b2b2~
GA000424	F	Juhoansi	JUH	Africa	AFR	Namibia	Namibia	Yes		0.459507	0.731889	L0d1c1a1b	L0
GA000425	M	Taa	TAA	Africa	AFR	Namibia	Namibia	Yes		0.432512	0.71804	L0d1b2a1	L0	B2b1b
GA000426	F	Taa	TAA	Africa	AFR	Namibia	Namibia	Yes		0.414906	0.612216	L0k1a1d	L0
GA000427	M	Xung	XUN	Africa	AFR	Namibia	Namibia	Yes		0.380086	0.623224	L0k1a1b	L0	E1b1b1b2
GA000428	M	BantuTswana	BAN	Africa	AFR	South Africa	South Africa	Yes		0.0704225	0.0585938	L0d2d	L0	E1b1a1a1d1
GA000430	M	English	GBR	WestEurasia	WER	UK	UK	Yes		1.98787	0	U8a1a1	U	R1b1a1a2a1a
GA000431	M	Austronesian	MEN	SoutheastAsia	SEA	Indonesia	Indonesia	No		2.23689	0.307173	R9b1a1a	R9	O1a1b
GA000432	F	Austronesian	MEN	SoutheastAsia	SEA	Indonesia	Indonesia	No	Yes (GA000433)	2.35935	0.199219	R9b1a1a	R9
GA000433	M	Austronesian	MEN	SoutheastAsia	SEA	Indonesia	Indonesia	No		2.51174	0.258168	M7c1c3	M7	O1a1b
GA000434	F	Austronesian	MEN	SoutheastAsia	SEA	Indonesia	Indonesia	No		2.74394	0.286577	M20	M*
GA000435	F	Austronesian	MEN	SoutheastAsia	SEA	Indonesia	Indonesia	No		2.71987	0.186435	M7c1c3	M7
GA000436	F	Austronesian	MEN	SoutheastAsia	SEA	Indonesia	Indonesia	No	Yes (GA000438)	2.6207	0.130327	M20	M*
GA000437	F	Austronesian	MEN	SoutheastAsia	SEA	Indonesia	Indonesia	No		2.40923	0.248224	B5b1c	B
GA000438	F	Austronesian	MEN	SoutheastAsia	SEA	Indonesia	Indonesia	No		2.59859	0.261009	M20	M*
GA000439	M	Austronesian	MEN	SoutheastAsia	SEA	Indonesia	Indonesia	No		2.57942	0.295455	M7c1c3	M7	O1a1a
GA000440	M	Austronesian	MEN	SoutheastAsia	SEA	Indonesia	Indonesia	No		2.32257	0.168324	M20	M*	C1b1a2b
GA000441	M	Austronesian	NIA	SoutheastAsia	SEA	Indonesia	Indonesia	No		2.64456	0.311435	B4c1b2a2	B	O1a2
GA000442	M	Austronesian	NIA	SoutheastAsia	SEA	Indonesia	Indonesia	No		2.31984	0.301491	Y2a1	Y	O1a1a
GA000443	M	Austronesian	NIA	SoutheastAsia	SEA	Indonesia	Indonesia	No		2.5135	0.284091	B5b1c	B	O1a2
GA000444	M	Austronesian	NIA	SoutheastAsia	SEA	Indonesia	Indonesia	No		2.4419	0.164062	B5b1c	B	O1a1a
GA000445	M	Austronesian	NIA	SoutheastAsia	SEA	Indonesia	Indonesia	No		2.52856	0.276989	Y2a1	Y	O1a1a
GA000446	M	Austronesian	NIA	SoutheastAsia	SEA	Indonesia	Indonesia	No		2.72731	0.215199	Y2a1	Y	O1a2
GA000447	M	Austronesian	NIA	SoutheastAsia	SEA	Indonesia	Indonesia	No		2.40943	0.162287	Y2a1	Y	O1a2
GA000448	M	Austronesian	NIA	SoutheastAsia	SEA	Indonesia	Indonesia	No		2.62109	0.326349	Y2a1	Y	O1a2
GA000449	M	Austronesian	NIA	SoutheastAsia	SEA	Indonesia	Indonesia	No		2.41901	0.258878	Y2a1	Y	O1a1a
GA000450	M	Austronesian	NIA	SoutheastAsia	SEA	Indonesia	Indonesia	No		2.6698	0.20419	Y2a1	Y	O1a1a
GA000451	M	Austronesian	NIA	SoutheastAsia	SEA	Indonesia	Indonesia	No		2.33725	0.149503	B4a1a	B	O1a1a
GA000452	M	Austronesian	NIA	SoutheastAsia	SEA	Indonesia	Indonesia	No		2.6874	0.273793	M74b1	M*	O1a1a
GA000453	M	Austronesian	NIA	SoutheastAsia	SEA	Indonesia	Indonesia	No		2.53443	0.225852	Y2a1	Y	O1a1a
GA000454	M	Austronesian	NIA	SoutheastAsia	SEA	Indonesia	Indonesia	No		2.68153	0.256747	B4c1b2a2	B	O1a1a
GA000455	M	Austronesian	NIA	SoutheastAsia	SEA	Indonesia	Indonesia	No		2.31103	0.218395	Y2a1	Y	O1a
GA000456	M	FloresBena	BEN	SoutheastAsia	SEA	Indonesia	Indonesia	No		2.72613	1.46058	M12a2	M*	M-Z30998
GA000457	F	FloresBena	BEN	SoutheastAsia	SEA	Indonesia	Indonesia	No		2.43036	1.70135	M12a2	M*
GA000459	F	FloresBena	BEN	SoutheastAsia	SEA	Indonesia	Indonesia	No		2.78991	1.3924	Q1	Q
GA000460	F	FloresBena	BEN	SoutheastAsia	SEA	Indonesia	Indonesia	No		2.58803	1.35014	M12a2	M*
GA000461	F	FloresBena	BEN	SoutheastAsia	SEA	Indonesia	Indonesia	No		2.56358	1.42933	D6c1	D
GA000462	F	FloresBena	BEN	SoutheastAsia	SEA	Indonesia	Indonesia	No		2.65865	1.27805	F1a3a	F
GA000463	F	FloresBena	BEN	SoutheastAsia	SEA	Indonesia	Indonesia	No		2.78013	1.54688	M24a	M*
GA000464	F	FloresBena	BEN	SoutheastAsia	SEA	Indonesia	Indonesia	No		2.74746	1.59197	D6c1	D
GA000465	F	FloresBena	BEN	SoutheastAsia	SEA	Indonesia	Indonesia	No	Yes (GA000466)	2.65141	1.54474	M12a2	M*
GA000466	F	FloresBena	BEN	SoutheastAsia	SEA	Indonesia	Indonesia	No		2.50822	1.50497	M12a2	M*
GA000467	F	FloresBena	BEN	SoutheastAsia	SEA	Indonesia	Indonesia	No		2.82375	1.48828	D5b1c1a	D
GA000468	M	FloresCibal	CIB	SoutheastAsia	SEA	Indonesia	Indonesia	No		2.67527	1.17045	M73	M*	C1b1a2b
GA000469	M	FloresCibal	CIB	SoutheastAsia	SEA	Indonesia	Indonesia	No		2.41471	1.1076	M21b	M*	C1b1a2a
GA000470	M	FloresCibal	CIB	SoutheastAsia	SEA	Indonesia	Indonesia	No		2.66451	1.10334	E2a	E	C1b1a2b
GA000471	M	FloresCibal	CIB	SoutheastAsia	SEA	Indonesia	Indonesia	No		2.42606	1.08984	Q1	Q	C1b1a2b
GA000472	M	FloresCibal	CIB	SoutheastAsia	SEA	Indonesia	Indonesia	No		2.70188	1.20952	E2a	E	C1b1a2b
GA000473	M	FloresCibal	CIB	SoutheastAsia	SEA	Indonesia	Indonesia	No		2.56397	1.22053	F1a1a1	F	C1b1a2b
GA000474	M	FloresCibal	CIB	SoutheastAsia	SEA	Indonesia	Indonesia	No		2.86483	1.16513	M73	M*	C1b1a2a
GA000475	M	FloresCibal	CIB	SoutheastAsia	SEA	Indonesia	Indonesia	No		2.59468	1.37074	M21b	M*	C1b1a2b
GA000476	M	FloresCibal	CIB	SoutheastAsia	SEA	Indonesia	Indonesia	No		2.4644	1.15589	M7b1a2a1	M7	C1b1a2a
GA000477	M	FloresCibal	CIB	SoutheastAsia	SEA	Indonesia	Indonesia	No		2.60172	1.10014	E1a1a1a	E	C1b1a2b
GA000478	M	FloresCibal	CIB	SoutheastAsia	SEA	Indonesia	Indonesia	No		2.59605	1.25675	M7c1c3	M7	O2a2b2a2
GA000479	M	FloresCibal	CIB	SoutheastAsia	SEA	Indonesia	Indonesia	No		2.5446	1.1218	B4b1a2	B	M1b2-Z33345
GA000480	M	FloresRampasasa	RAM	SoutheastAsia	SEA	Indonesia	Indonesia	No	Yes (GA000497)	2.45912	1.07067	D5b1c1a	D	C1b1a2b
GA000481	M	FloresRampasasa	RAM	SoutheastAsia	SEA	Indonesia	Indonesia	No		2.42508	1.14666	E2a	E	C1b1a2b
GA000482	M	FloresRampasasa	RAM	SoutheastAsia	SEA	Indonesia	Indonesia	No		2.61111	1.22372	D5b1c1a	D	M1b2-Z33345
GA000483	M	FloresRampasasa	RAM	SoutheastAsia	SEA	Indonesia	Indonesia	No		2.51839	1.33416	F1a3a	F	O1b1a1a1b1b
GA000484	M	FloresRampasasa	RAM	SoutheastAsia	SEA	Indonesia	Indonesia	No		2.38028	1.35369	M72a	M*	C1b1a2a
GA000485	M	FloresRampasasa	RAM	SoutheastAsia	SEA	Indonesia	Indonesia	No		2.5624	1.30078	B5b1c	B	C1b1a2b
GA000486	M	FloresRampasasa	RAM	SoutheastAsia	SEA	Indonesia	Indonesia	No		2.4867	1.08523	M73	M*	C1b1a2b
GA000487	M	FloresRampasasa	RAM	SoutheastAsia	SEA	Indonesia	Indonesia	No		2.55164	0.995739	Q1	Q	C1b1a2b
GA000488	F	FloresRampasasa	RAM	SoutheastAsia	SEA	Indonesia	Indonesia	No		2.44679	1.07209	B5b1c	B
GA000489	F	FloresRampasasa	RAM	SoutheastAsia	SEA	Indonesia	Indonesia	No		2.77406	1.18963	M7b1a2a1	M7
GA000490	F	FloresRampasasa	RAM	SoutheastAsia	SEA	Indonesia	Indonesia	No		2.49785	1.11719	M73	M*
GA000491	F	FloresRampasasa	RAM	SoutheastAsia	SEA	Indonesia	Indonesia	No		2.7502	1.38707	R22	R*
GA000492	M	FloresRampasasa	RAM	SoutheastAsia	SEA	Indonesia	Indonesia	No		2.52367	0.977273	R9b2	R9	C1b1a2b
GA000493	F	FloresRampasasa	RAM	SoutheastAsia	SEA	Indonesia	Indonesia	No		2.57786	1.22834	B5b1c	B
GA000494	F	FloresRampasasa	RAM	SoutheastAsia	SEA	Indonesia	Indonesia	No		2.43545	1.14276	M7b1a2a1	M7
GA000495	F	FloresRampasasa	RAM	SoutheastAsia	SEA	Indonesia	Indonesia	No		2.77015	1.39098	R9b2	R9
GA000496	F	FloresRampasasa	RAM	SoutheastAsia	SEA	Indonesia	Indonesia	No		2.29284	1.03161	B4b1a2	B
GA000497	F	FloresRampasasa	RAM	SoutheastAsia	SEA	Indonesia	Indonesia	No		2.38243	1.12784	D5b1c1a	D
GA000498	M	FloresRampasasa	RAM	SoutheastAsia	SEA	Indonesia	Indonesia	No		2.45246	1.26953	B4b1a2	B	M1b2-Z33345
GA000499	M	FloresRampasasa	RAM	SoutheastAsia	SEA	Indonesia	Indonesia	No		2.60035	1.19318	R9b2	R9	C1b1a2b
GA000500	M	Baining	BAI	Oceania	OCE	Papua New Guinea	Papua New Guinea	No	Yes (GA000502)	2.75959	3.65838	M28b	M*	M-Z30998
GA000501	M	Baining	BAI	Oceania	OCE	Papua New Guinea	Papua New Guinea	No		2.66804	3.84304	Q2a	Q	M-Z30998
GA000502	M	Baining	BAI	Oceania	OCE	Papua New Guinea	Papua New Guinea	No		2.76663	3.66016	M28b	M*	M-Z30998
GA000503	M	Baining	BAI	Oceania	OCE	Papua New Guinea	Papua New Guinea	No		2.97085	3.88139	Q2a	Q	M-Z30998
GA000504	M	Baining	BAI	Oceania	OCE	Papua New Guinea	Papua New Guinea	No		2.61561	4.04723	Q2a	Q	M-Z31019
GA000505	M	Baining	BAI	Oceania	OCE	Papua New Guinea	Papua New Guinea	No		2.84977	4.03089	Q2a	Q	M-Z31019
GA000506	M	Baining	BAI	Oceania	OCE	Papua New Guinea	Papua New Guinea	No		2.9554	3.60227	Q2a	Q	M-Z30998
GA000507	M	Baining	BAI	Oceania	OCE	Papua New Guinea	Papua New Guinea	No		3.02269	3.93963	P1d2a	P	K2b1a2
GA000508	M	Baining	BAI	Oceania	OCE	Papua New Guinea	Papua New Guinea	No		2.62617	3.56179	M28b	M*	M-Z30998
GA000509	M	Baining	BAI	Oceania	OCE	Papua New Guinea	Papua New Guinea	No		2.74394	3.8054	M28a5b	M*	K2b1a2
GA000510	M	Baining	BAI	Oceania	OCE	Papua New Guinea	Papua New Guinea	No		2.60446	3.71378	M28b	M*	K2b1a2
GA000511	M	Baining	BAI	Oceania	OCE	Papua New Guinea	Papua New Guinea	No		2.77993	3.54226	M28a5b	M*	K2b1a2
GA000512	M	Baining	BAI	Oceania	OCE	Papua New Guinea	Papua New Guinea	No		2.94053	3.28977	M28b	M*	K2b1a2
GA000513	M	Baining	BAI	Oceania	OCE	Papua New Guinea	Papua New Guinea	No		2.70696	3.67614	M28b	M*	K2b1a2
GA000514	M	Baining	BAI	Oceania	OCE	Papua New Guinea	Papua New Guinea	No		2.90884	3.97372	M28b	M*	K2b1a2
GA000515	M	Baining	BAI	Oceania	OCE	Papua New Guinea	Papua New Guinea	No		2.83314	3.95952	M28b	M*	M-Z31019
GA000516	M	Baining	BAI	Oceania	OCE	Papua New Guinea	Papua New Guinea	No		3.01506	3.75036	M28b	M*	K2b1a2
GA000518	M	Papuan	PAP	Oceania	OCE	Papua New Guinea	Papua New Guinea	No		2.78619	4.08771	P1d1	P	S-P202
GA000519	F	Papuan	PAP	Oceania	OCE	Papua New Guinea	Papua New Guinea	No		2.93153	3.82031	Q1	Q
GA000521	F	Papuan	PAP	Oceania	OCE	Papua New Guinea	Papua New Guinea	No		2.88772	3.6804	Q1	Q
GA000523	F	Papuan	PAP	Oceania	OCE	Papua New Guinea	Papua New Guinea	No		2.72222	3.90625	Q3a1	Q
GA000524	F	Aeta	AET	SoutheastAsia	SEA	Philippines	Philippines	No		2.57649	2.47443	B4a1a3a	B
GA000525	F	Aeta	AET	SoutheastAsia	SEA	Philippines	Philippines	No		2.79186	3.56499	B4b1a2	B
GA000526	M	Aeta	AET	SoutheastAsia	SEA	Philippines	Philippines	No		2.52093	2.98047	E2a	E	K2b1c
GA000527	F	Aeta	AET	SoutheastAsia	SEA	Philippines	Philippines	No		2.77367	3.33558	B4c1b2a2	B
GA000528	M	Aeta	AET	SoutheastAsia	SEA	Philippines	Philippines	No		2.75959	3.87536	B4b1a2	B	K2b1c
GA000529	F	Aeta	AET	SoutheastAsia	SEA	Philippines	Philippines	No		2.64241	3.69354	E1a1a1	E
GA000530	M	Aeta	AET	SoutheastAsia	SEA	Philippines	Philippines	No		2.75763	4.12464	P9a	P	K2b1c
GA000531	M	Aeta	AET	SoutheastAsia	SEA	Philippines	Philippines	No		2.60153	3.90696	B4b1a2	B	K2b1c
GA000532	F	Aeta	AET	SoutheastAsia	SEA	Philippines	Philippines	No		2.75078	3.97727	B4b1a2	B
GA000533	M	Aeta	AET	SoutheastAsia	SEA	Philippines	Philippines	No		2.80751	4.33274	P9a	P	K2b1c
GA000534	M	Aeta	AET	SoutheastAsia	SEA	Philippines	Philippines	No		2.57786	4.21094	B4c1b2a2	B	K2b1c
GA000535	F	Aeta	AET	SoutheastAsia	SEA	Philippines	Philippines	No		2.54617	4.32209	F1a3a	F
GA000536	F	Aeta	AET	SoutheastAsia	SEA	Philippines	Philippines	No		2.48787	3.78338	P9a	P
GA000537	M	Aeta	AET	SoutheastAsia	SEA	Philippines	Philippines	No		2.57375	3.15199	Y2a1	Y	K2b1c
GA000538	F	Aeta	AET	SoutheastAsia	SEA	Philippines	Philippines	No		2.69816	4.37962	B4b1a2	B
GA000539	F	Aeta	AET	SoutheastAsia	SEA	Philippines	Philippines	No		2.80027	3.89276	P9a	P
GA000540	F	Aeta	AET	SoutheastAsia	SEA	Philippines	Philippines	No		2.71146	4.44602	P9a	P
GA000541	M	Aeta	AET	SoutheastAsia	SEA	Philippines	Philippines	No		2.56182	4.13991	B4a1a3a1	B	K2b1c
GA000542	M	Aeta	AET	SoutheastAsia	SEA	Philippines	Philippines	No		2.66021	3.66016	F1a3a	F	K2b1c
GA000543	M	Aeta	AET	SoutheastAsia	SEA	Philippines	Philippines	No		2.50372	3.35298	B4b1a2	B	K2b1c
GA000544	F	Aeta	AET	SoutheastAsia	SEA	Philippines	Philippines	No		2.44034	3.70348	F1a3a	F
GA000545	M	Aeta	AET	SoutheastAsia	SEA	Philippines	Philippines	No		2.8484	4.01491	P9a	P	K2b1c
GA000546	M	Aeta	AET	SoutheastAsia	SEA	Philippines	Philippines	No		2.70129	3.3892	P9a	P	K2b1c
GA000547	F	Aeta	AET	SoutheastAsia	SEA	Philippines	Philippines	No		2.37383	2.59482	F1a3a	F
GA000548	M	Aeta	AET	SoutheastAsia	SEA	Philippines	Philippines	No		2.60524	3.55398	Y2a1	Y	K2b1c
GA000549	M	Aeta	AET	SoutheastAsia	SEA	Philippines	Philippines	No		2.46968	3.75994	B4b1a2	B	K2b1c
GA000550	F	Aeta	AET	SoutheastAsia	SEA	Philippines	Philippines	No		2.56749	0.585938	B4b1a2	B
GA000551	M	Aeta	AET	SoutheastAsia	SEA	Philippines	Philippines	No		2.6518	3.48295	P9a	P	P*
GA000552	M	Aeta	AET	SoutheastAsia	SEA	Philippines	Philippines	No		2.67117	3.34695	P9a	P	P*
GA000553	F	Ati	ATI	SoutheastAsia	SEA	Philippines	Philippines	No		2.59683	0.792969	E2a	E
GA000554	M	Ati	ATI	SoutheastAsia	SEA	Philippines	Philippines	No		2.57081	0.627486	E2a	E	O1a1b
GA000555	F	Ati	ATI	SoutheastAsia	SEA	Philippines	Philippines	No		2.62402	0.649148	B5b1c	B
GA000556	M	Ati	ATI	SoutheastAsia	SEA	Philippines	Philippines	No		2.42606	1.77983	N11b	N*	O2a2a1a2
GA000557	F	Ati	ATI	SoutheastAsia	SEA	Philippines	Philippines	No		2.45618	0.78196	B4b1a2b1	B
GA000558	F	Ati	ATI	SoutheastAsia	SEA	Philippines	Philippines	No		2.36678	1.19922	M21a	M*
GA000559	M	Ati	ATI	SoutheastAsia	SEA	Philippines	Philippines	No		2.51643	1.5071	N11b	N*	NO*-Z12176
GA000560	M	Ati	ATI	SoutheastAsia	SEA	Philippines	Philippines	No		2.73142	0.821378	E1a2+(16261)	E	O1a1a
GA000561	M	Ati	ATI	SoutheastAsia	SEA	Philippines	Philippines	No		2.51135	1.2983	M21a	M*	O1a2
GA000562	M	Ati	ATI	SoutheastAsia	SEA	Philippines	Philippines	No	Yes (GA000563)	2.72164	1.13033	F1a3a	F	O1a2
GA000563	M	Ati	ATI	SoutheastAsia	SEA	Philippines	Philippines	No		2.81299	1.08558	F1a3a	F	O1a2
GA000564	M	Ati	ATI	SoutheastAsia	SEA	Philippines	Philippines	No		2.41295	0.597656	E1a1a1a	E	O2a2
GA000565	M	Ati	ATI	SoutheastAsia	SEA	Philippines	Philippines	No		2.50782	0.880682	R9c1a	R9	O1a1b
GA000566	M	Ati	ATI	SoutheastAsia	SEA	Philippines	Philippines	No	Yes (GA000568)	2.48709	2.23224	M21a	M*	O1a2
GA000567	M	Ati	ATI	SoutheastAsia	SEA	Philippines	Philippines	No		2.58157	1.94318	M21a	M*	C1b1a2b
GA000568	F	Ati	ATI	SoutheastAsia	SEA	Philippines	Philippines	No		2.64671	2.28054	M21a	M*
GA000569	M	Ati	ATI	SoutheastAsia	SEA	Philippines	Philippines	No		2.84527	1.89347	F1a4a1	F	O1a2
GA000570	F	Ati	ATI	SoutheastAsia	SEA	Philippines	Philippines	No		2.62383	1.76136	N11b	N*
GA000571	M	Ati	ATI	SoutheastAsia	SEA	Philippines	Philippines	No		2.43995	1.81321	F1a3a	F	NO*-Z12176
GA000572	F	Ati	ATI	SoutheastAsia	SEA	Philippines	Philippines	No		2.53482	1.49893	R9c1a	R9
GA000573	F	Ati	ATI	SoutheastAsia	SEA	Philippines	Philippines	No		2.39065	0.95419	E2a	E
GA000574	F	Kensiu	KEN	SoutheastAsia	SEA	Malaysia	Malaysia	No		2.4376	0.430753	M21a	M*
GA000575	M	Kensiu	KEN	SoutheastAsia	SEA	Malaysia	Malaysia	No		2.56045	0.365412	M21a	M*	O1b1a1a1b1a
GA000576	F	Kensiu	KEN	SoutheastAsia	SEA	Malaysia	Malaysia	No		2.56827	0.305398	M17a	M*
GA000577	F	Kensiu	KEN	SoutheastAsia	SEA	Malaysia	Malaysia	No	Yes (GA000580)	2.4554	0.332031	R21	R*
GA000578	F	Kensiu	KEN	SoutheastAsia	SEA	Malaysia	Malaysia	No		2.54538	0.200639	R21	R*
GA000579	F	Kensiu	KEN	SoutheastAsia	SEA	Malaysia	Malaysia	No		2.39104	0.347301	R21	R*
GA000580	F	Kensiu	KEN	SoutheastAsia	SEA	Malaysia	Malaysia	No		2.34057	0.283026	R21	R*
GA000581	F	Kensiu	KEN	SoutheastAsia	SEA	Malaysia	Malaysia	No		2.58881	0.346946	R21	R*
GA000582	F	Kensiu	KEN	SoutheastAsia	SEA	Malaysia	Malaysia	No		2.50978	0.36044	R21	R*
GA000583	F	Kintak	KIN	SoutheastAsia	SEA	Malaysia	Malaysia	No		2.73005	0.353338	M21a	M*
GA000584	F	Kintak	KIN	SoutheastAsia	SEA	Malaysia	Malaysia	No	Yes (GA000600)	2.49726	0.344105	M21a	M*
GA000585	F	Kintak	KIN	SoutheastAsia	SEA	Malaysia	Malaysia	No		2.57257	0.428977	M21a	M*
GA000586	M	Kintak	KIN	SoutheastAsia	SEA	Malaysia	Malaysia	No		2.7052	0.426136	B5a1a	B	O2a2a1a2
GA000587	M	Kintak	KIN	SoutheastAsia	SEA	Malaysia	Malaysia	No		2.5761	0.34517	M21a	M*	O1b1a1a1b1a
GA000588	F	Kintak	KIN	SoutheastAsia	SEA	Malaysia	Malaysia	No		2.37402	0.502841	M21a	M*
GA000589	F	Kintak	KIN	SoutheastAsia	SEA	Malaysia	Malaysia	No		2.57786	0.384943	F1a1a1	F
GA000590	F	Kintak	KIN	SoutheastAsia	SEA	Malaysia	Malaysia	No		2.62344	0.351918	M21a	M*
GA000591	M	Kintak	KIN	SoutheastAsia	SEA	Malaysia	Malaysia	No		2.37031	0.475142	N9a6a	N9	O2a2a1a2
GA000592	M	Kintak	KIN	SoutheastAsia	SEA	Malaysia	Malaysia	No		2.53423	0.393466	M21a	M*	O1b1a1a1b1a
GA000593	M	Kintak	KIN	SoutheastAsia	SEA	Malaysia	Malaysia	No	Yes (GA000585, GA000587)	2.5579	0.392401	M21a	M*	O1b1a1a1b1a
GA000594	F	Kintak	KIN	SoutheastAsia	SEA	Malaysia	Malaysia	No	Yes (GA000595)	2.46459	0.383523	M21a	M*
GA000595	M	Kintak	KIN	SoutheastAsia	SEA	Malaysia	Malaysia	No		2.40943	0.488636	M21a	M*	O2a2a1a2
GA000596	F	Kintak	KIN	SoutheastAsia	SEA	Malaysia	Malaysia	No		2.5669	0.361506	M17a	M*
GA000597	F	Kintak	KIN	SoutheastAsia	SEA	Malaysia	Malaysia	No		2.64495	0.350852	R9b1a1a	R9
GA000598	F	Kintak	KIN	SoutheastAsia	SEA	Malaysia	Malaysia	No		2.45051	0.34233	R9b1a1a	R9
GA000599	F	Kintak	KIN	SoutheastAsia	SEA	Malaysia	Malaysia	No		2.40865	0.34375	M21a	M*
GA000600	F	Kintak	KIN	SoutheastAsia	SEA	Malaysia	Malaysia	No		2.39221	0.432884	M21a	M*
GA000601	F	Kintak	KIN	SoutheastAsia	SEA	Malaysia	Malaysia	No		2.39887	0.363636	R9b1a1a	R9
GA000602	M	SenoiCheWong	SNC	SoutheastAsia	SEA	Malaysia	Malaysia	No		2.52308	0.308594	M21a	M*	C
GA000603	F	SenoiSemai	SNS	SoutheastAsia	SEA	Malaysia	Malaysia	No		2.45403	0.228338	M51a2	M*
GA000605	F	SenoiSemai	SNS	SoutheastAsia	SEA	Malaysia	Malaysia	No		2.23298	0.34517	F1a1a	F
GA000606	F	SenoiSemai	SNS	SoutheastAsia	SEA	Malaysia	Malaysia	No		2.42762	0.240412	F1a1a	F
GA000607	F	SenoiSemai	SNS	SoutheastAsia	SEA	Malaysia	Malaysia	No	Yes (GA000610)	2.42958	0.318892	M51a2	M*
GA000608	F	SenoiSemai	SNS	SoutheastAsia	SEA	Malaysia	Malaysia	No		2.35192	0.316761	M21b	M*
GA000609	F	SenoiSemai	SNS	SoutheastAsia	SEA	Malaysia	Malaysia	No		2.56142	0.242898	B5a1a	B
GA000610	F	SenoiSemai	SNS	SoutheastAsia	SEA	Malaysia	Malaysia	No		2.5223	0.32706	M51a2	M*
GA000611	F	SenoiSemai	SNS	SoutheastAsia	SEA	Malaysia	Malaysia	No		2.70305	0.262429	M51a2	M*
GA000612	F	SenoiSemai	SNS	SoutheastAsia	SEA	Malaysia	Malaysia	No		2.55692	0.245028	N9a6a	N9
GA000613	F	SenoiSemai	SNS	SoutheastAsia	SEA	Malaysia	Malaysia	No		2.37559	0.250355	Y2a1	Y
GA000614	F	SenoiSmakBeri	SNB	SoutheastAsia	SEA	Malaysia	Malaysia	No		2.31416	0.368963	M21a	M*
GA000615	M	SenoiSmakBeri	SNB	SoutheastAsia	SEA	Malaysia	Malaysia	No		2.55458	0.347656	M21a	M*	M-Z30846
GA000616	F	Temuan	TEM	SoutheastAsia	SEA	Malaysia	Malaysia	No		2.5088	0.245384	N8	N*
GA000617	F	Temuan	TEM	SoutheastAsia	SEA	Malaysia	Malaysia	No		2.53775	0.273793	N22a	N*
GA000618	F	Temuan	TEM	SoutheastAsia	SEA	Malaysia	Malaysia	No		2.26526	0.143821	N22a	N*
GA000619	F	Temuan	TEM	SoutheastAsia	SEA	Malaysia	Malaysia	No		2.36483	0.409446	B6a1a	B
GA000620	F	Temuan	TEM	SoutheastAsia	SEA	Malaysia	Malaysia	No		2.45775	0.201705	N22a	N*
GA000621	F	Temuan	TEM	SoutheastAsia	SEA	Malaysia	Malaysia	No		2.57453	0.258168	N22a	N*
GA000622	M	Temuan	TEM	SoutheastAsia	SEA	Malaysia	Malaysia	No		2.44738	0.282315	B6a1a	B	E1b1b1b2a1d
GA000623	F	Temuan	TEM	SoutheastAsia	SEA	Malaysia	Malaysia	No	Yes (GA000624)	2.52406	0.177912	B6a1a	B
GA000624	F	Temuan	TEM	SoutheastAsia	SEA	Malaysia	Malaysia	No		2.36894	0.181818	B6a1a	B
GA000625	F	Temuan	TEM	SoutheastAsia	SEA	Malaysia	Malaysia	No		2.51076	0.185369	B6a1a	B
GA000626	F	Temuan	TEM	SoutheastAsia	SEA	Malaysia	Malaysia	No		2.48005	0.248935	N21a	N*
GA000627	F	Temuan	TEM	SoutheastAsia	SEA	Malaysia	Malaysia	No		2.57316	0.15554	N8	N*
GA000628	F	Temuan	TEM	SoutheastAsia	SEA	Malaysia	Malaysia	No		2.33979	0.385653	N21a	N*
GA000630	F	Temuan	TEM	SoutheastAsia	SEA	Malaysia	Malaysia	No	Yes (GA000631)	2.50059	0.180398	N22a	N*
GA000631	F	Temuan	TEM	SoutheastAsia	SEA	Malaysia	Malaysia	No		2.52308	0.215554	N22a	N*
GA000632	F	Irula	IRU	SouthAsia	SAS	India	India	No		2.05692	0.302912	M6	M*
GA000633	M	Irula	IRU	SouthAsia	SAS	India	India	No		2.09977	0.316051	M6	M*	R1a1a1b2a2-Z2124
GA000634	M	SouthIndian	SZH	SouthAsia	SAS	India	India	No	Yes (GA000636, GA000641, GA000642)	2.25763	0.211648	M81	M*	R1a-M417
GA000635	M	SouthIndian	SZH	SouthAsia	SAS	India	India	No	Yes (GA000637, GA000638, GA000639)	2.08959	0.173295	I4	I	R1a1a1b2a2-Z2124
GA000636	M	SouthIndian	SZH	SouthAsia	SAS	India	India	No		2.12813	0.294389	M2b1	M*	R1a-M417
GA000637	M	SouthIndian	SZH	SouthAsia	SAS	India	India	No	Yes (GA000635, GA000638, GA000639)	2.00646	0.141335	I4	I	R1a1a1b2a2-Z2124
GA000638	M	SouthIndian	SZH	SouthAsia	SAS	India	India	No	Yes (GA000635, GA000637, GA000639)	2.05595	0.12571	I4	I	R1a1a1b2a2-Z2124
GA000639	M	SouthIndian	SZH	SouthAsia	SAS	India	India	No		1.9597	0.132457	I4	I	R1a1a1b2a2-Z2124
GA000640	F	SouthIndian	SZH	SouthAsia	SAS	India	India	No		2.25176	0.157315	M35	M*
GA000641	F	SouthIndian	SZH	SouthAsia	SAS	India	India	No	Yes (GA000636)	2.1471	0.356179	M81	M*
GA000642	F	SouthIndian	SZH	SouthAsia	SAS	India	India	No		2.20481	0.292614	M81	M*
GA000643	F	Indian	SSI	SouthAsia	SAS	Singapore	India	Yes		2.30145	0.213423	M30d2	M*
GA000644	M	Indian	SSI	SouthAsia	SAS	Singapore	India	Yes		2.08705	0.370384	F1c1a2	F	J2b2
GA000645	F	Indian	SSI	SouthAsia	SAS	Singapore	India	Yes		2.13243	0.349787	M33a	M*
GA000646	M	Indian	SSI	SouthAsia	SAS	Singapore	India	Yes		2.10974	0.156605	M	M*	L1a1
GA000647	M	Indian	SSI	SouthAsia	SAS	Singapore	India	Yes		2.08099	0.156605	M33a	M*	C2b1
GA000648	F	Indian	SSI	SouthAsia	SAS	Singapore	India	Yes		2.23298	0.200994	N8	N*
GA000649	M	Indian	SSI	SouthAsia	SAS	Singapore	India	Yes		2.0939	0.224432	M53	M*	H1a1d2b1
GA000650	F	Indian	SSI	SouthAsia	SAS	Singapore	India	Yes		1.97829	0.225142	M36d1	M*
GA000651	F	Indian	SSI	SouthAsia	SAS	Singapore	India	Yes		2.0757	0.319957	M66b	M*
GA000652	M	Indian	SSI	SouthAsia	SAS	Singapore	India	Yes		2.09096	0.26456	M2a'b	M*	L1a1
GA000653	F	Indian	SSI	SouthAsia	SAS	Singapore	India	Yes		2.03032	0.224787	HV14a	HV
GA000654	M	Indian	SSI	SouthAsia	SAS	Singapore	India	Yes		2.14339	0.257102	M3a1+204	M*	L1a1
GA000655	F	Indian	SSI	SouthAsia	SAS	Singapore	India	Yes		2.06944	0.207386	M3a2	M*
GA000656	F	Indian	SSI	SouthAsia	SAS	Singapore	India	Yes		2.33314	0.347301	M7b1a1e1	M7
GA000657	F	Indian	SSI	SouthAsia	SAS	Singapore	India	Yes		2.13811	0.298651	T2a1a	T
GA000658	F	Indian	SSI	SouthAsia	SAS	Singapore	India	Yes		2.04812	0.222656	M40	M*
GA000659	F	Indian	SSI	SouthAsia	SAS	Singapore	India	Yes		2.22907	0.20206	M7c1c3	M7
GA000660	F	Indian	SSI	SouthAsia	SAS	Singapore	India	Yes	Yes (GA000667)	2.3482	0.23331	M34	M*
GA000661	F	Indian	SSI	SouthAsia	SAS	Singapore	India	Yes		2.1516	0.223722	M6a1a	M*
GA000662	F	Indian	SSI	SouthAsia	SAS	Singapore	India	Yes		2.15473	0.315696	M36	M*
GA000663	M	Indian	SSI	SouthAsia	SAS	Singapore	India	Yes		2.26682	0.263494	W3a1	W	H3
GA000664	F	Indian	SSI	SouthAsia	SAS	Singapore	India	Yes		2.16412	0.154474	HV12b	HV
GA000665	F	Indian	SSI	SouthAsia	SAS	Singapore	India	Yes		2.10661	0.291903	U7	U
GA000666	F	Indian	SSI	SouthAsia	SAS	Singapore	India	Yes		2.1207	0.182884	M35a1	M*
GA000667	F	Indian	SSI	SouthAsia	SAS	Singapore	India	Yes		2.08959	0.21733	M34	M*
GA000668	F	Indian	SSI	SouthAsia	SAS	Singapore	India	Yes		2.1921	0.245028	M35a1	M*
GA000669	M	Indian	SSI	SouthAsia	SAS	Singapore	India	Yes		2.34194	0.335582	R6a	R*	H1a1d2c1b1
GA000670	F	Indian	SSI	SouthAsia	SAS	Singapore	India	Yes		2.18623	0.132457	HV12b	HV
GA000671	M	Indian	SSI	SouthAsia	SAS	Singapore	India	Yes		2.12911	0.371094	M3a1	M*	J2b2
GA000672	M	Indian	SSI	SouthAsia	SAS	Singapore	India	Yes		2.32844	0.18892	U1a1c1d	U	R1a-M417
GA000673	F	Indian	SSI	SouthAsia	SAS	Singapore	India	Yes		2.00274	0.163352	U1a1c1d	U
GA000674	M	Indian	SSI	SouthAsia	SAS	Singapore	India	Yes		2.09879	0.340909	R8a1a1	R*	H ???
GA000675	F	Indian	SSI	SouthAsia	SAS	Singapore	India	Yes		2.00782	0.240057	R6+16129	R*
GA000676	M	Indian	SSI	SouthAsia	SAS	Singapore	India	Yes		2.13654	0.243608	M5c1	M*	L1a1
GA000677	F	Indian	SSI	SouthAsia	SAS	Singapore	India	Yes		2.15786	0.178267	M40a	M*
GA000678	F	Indian	SSI	SouthAsia	SAS	Singapore	India	Yes		2.41725	0.331676	M5a2a	M*
GA000679	F	Indian	SSI	SouthAsia	SAS	Singapore	India	Yes		2.11052	0.180753	M66b	M*
GA000680	F	Indian	SSI	SouthAsia	SAS	Singapore	India	Yes		2.06123	0.34375	M6a1a	M*
GA000681	F	Malaysian	MLY	SoutheastAsia	SEA	Singapore	Malaysia	Yes		2.47105	0.42294	F1a1a	F
GA000682	F	Malaysian	MLY	SoutheastAsia	SEA	Singapore	Malaysia	Yes		2.77152	0.552912	F3b1a+16093	F
GA000683	M	Malaysian	MLY	SoutheastAsia	SEA	Singapore	Malaysia	Yes		2.48044	0.23402	N21+195	N*	O2a2a1a2
GA000684	F	Malaysian	MLY	SoutheastAsia	SEA	Singapore	Malaysia	Yes		2.43858	0.257812	B5a1a	B
GA000685	F	Malaysian	MLY	SoutheastAsia	SEA	Singapore	Malaysia	Yes		2.2279	0.475142	B5a1a	B
GA000686	F	Malaysian	MLY	SoutheastAsia	SEA	Singapore	Malaysia	Yes		2.4198	0.487571	G2a1	G
GA000687	F	Malaysian	MLY	SoutheastAsia	SEA	Singapore	Malaysia	Yes		2.46459	0.4375	N21a	N*
GA000688	M	Malaysian	MLY	SoutheastAsia	SEA	Singapore	Malaysia	Yes		2.15962	0.337358	D4a7	D	O1b1a1a1b1a
GA000689	F	Malaysian	MLY	SoutheastAsia	SEA	Singapore	Malaysia	Yes		2.55184	0.34375	F1a1	F
GA000690	F	Malaysian	MLY	SoutheastAsia	SEA	Singapore	Malaysia	Yes		2.5223	0.511364	M51b	M*
GA000691	F	Malaysian	MLY	SoutheastAsia	SEA	Singapore	Malaysia	Yes		2.42958	0.597656	M74b1	M*
GA000692	F	Malaysian	MLY	SoutheastAsia	SEA	Singapore	Malaysia	Yes		2.54343	0.441051	E1a2+(16261)	E
GA000693	F	Malaysian	MLY	SoutheastAsia	SEA	Singapore	Malaysia	Yes		2.50978	0.50142	B5a1d	B
GA000694	F	Malaysian	MLY	SoutheastAsia	SEA	Singapore	Malaysia	Yes		2.31221	0.252841	B5b1c	B
GA000695	F	Malaysian	MLY	SoutheastAsia	SEA	Singapore	Malaysia	Yes		2.47398	0.362926	E1a1a1	E
GA000696	M	Malaysian	MLY	SoutheastAsia	SEA	Singapore	Malaysia	Yes		2.19875	0.539418	B5b1c	B	NO*-Z12176
GA000697	M	Malaysian	MLY	SoutheastAsia	SEA	Singapore	Malaysia	Yes		2.20227	0.440696	N8	N*	O1a1a
GA000698	M	Malaysian	MLY	SoutheastAsia	SEA	Singapore	Malaysia	Yes		2.41041	0.266335	M30+16234	M*	C1b1a2b1b~
GA000699	F	Malaysian	MLY	SoutheastAsia	SEA	Singapore	Malaysia	Yes		2.45794	0.464844	R6a2	R*
GA000700	F	Malaysian	MLY	SoutheastAsia	SEA	Singapore	Malaysia	Yes		2.21166	0.34375	E1a1a1a	E
GA000701	M	Malaysian	MLY	SoutheastAsia	SEA	Singapore	Malaysia	Yes		2.55771	0.248935	F4a1a	F	J1a1b1b1a2a1a1a
GA000702	F	Malaysian	MLY	SoutheastAsia	SEA	Singapore	Malaysia	Yes		2.53404	0.323509	B5a1a	B
GA000703	F	Malaysian	MLY	SoutheastAsia	SEA	Singapore	Malaysia	Yes		2.24081	0.431463	F1a1	F
GA000704	M	Malaysian	MLY	SoutheastAsia	SEA	Singapore	Malaysia	Yes		2.38869	0.344105	N10	N*	O1b1a1a1b1a
GA000705	F	Malaysian	MLY	SoutheastAsia	SEA	Singapore	Malaysia	Yes		2.46557	0.396662	R11'B6	R*
GA000706	F	Malaysian	MLY	SoutheastAsia	SEA	Singapore	Malaysia	Yes		2.42038	0.261719	Z7	Z
GA000707	M	Malaysian	MLY	SoutheastAsia	SEA	Singapore	Malaysia	Yes		2.50959	0.334162	M21a	M*	O1b1a1
GA000708	F	Malaysian	MLY	SoutheastAsia	SEA	Singapore	Malaysia	Yes		2.51467	0.247869	F1a1a	F
GA000709	F	Malaysian	MLY	SoutheastAsia	SEA	Singapore	Malaysia	Yes		2.4507	0.31392	B5a1a	B
GA000710	M	Malaysian	MLY	SoutheastAsia	SEA	Singapore	Malaysia	Yes		2.44092	0.353693	D6a	D	O2a2b2a2
GA000711	M	Malaysian	MLY	SoutheastAsia	SEA	Singapore	Malaysia	Yes		2.19327	0.20419	N9a6	N9	O1a2
GA000712	M	Malaysian	MLY	SoutheastAsia	SEA	Singapore	Malaysia	Yes		2.16451	0.285511	B5a1d	B	O2a2a1a2
GA000713	F	Malaysian	MLY	SoutheastAsia	SEA	Singapore	Malaysia	Yes		2.55771	0.32848	F1a1a1	F
GA000714	M	Malaysian	MLY	SoutheastAsia	SEA	Singapore	Malaysia	Yes		2.38419	0.228693	M73b	M*	O1b1a1a1b1a
GA000715	F	Malaysian	MLY	SoutheastAsia	SEA	Singapore	Malaysia	Yes		2.47946	0.340909	M21b1a	M*
GA000716	F	Malaysian	MLY	SoutheastAsia	SEA	Singapore	Malaysia	Yes		2.4376	0.281605	R9c1a	R9
GA000717	M	Malaysian	MLY	SoutheastAsia	SEA	Singapore	Malaysia	Yes		2.18525	0.338068	E1a1a1	E	O1b1a1
GA000718	F	Malaysian	MLY	SoutheastAsia	SEA	Singapore	Malaysia	Yes		2.5716	0.455256	M66a	M*
GA000719	F	Malaysian	MLY	SoutheastAsia	SEA	Singapore	Malaysia	Yes		2.49335	0.357244	B4c1b2a2	B
GA000720	F	Malaysian	MLY	SoutheastAsia	SEA	Singapore	Malaysia	Yes		2.4108	0.391335	N9a6a	N9
GA000721	F	Malaysian	MLY	SoutheastAsia	SEA	Singapore	Malaysia	Yes		2.22887	0.388494	M7c1c3	M7
GA000722	M	Malaysian	MLY	SoutheastAsia	SEA	Singapore	Malaysia	Yes		2.43075	0.34304	B5a1a	B	O1b1a1a1b1a
GA000723	F	Malaysian	MLY	SoutheastAsia	SEA	Singapore	Malaysia	Yes		2.54441	0.370384	R9b1a1a	R9
GA000724	F	Malaysian	MLY	SoutheastAsia	SEA	Singapore	Malaysia	Yes		2.34429	0.383168	M20	M*
GA000725	F	Malaysian	MLY	SoutheastAsia	SEA	Singapore	Malaysia	Yes		2.62715	0.226562	B4c2	B
GA000726	M	Malaysian	MLY	SoutheastAsia	SEA	Singapore	Malaysia	Yes		2.46909	0.411932	M20	M*	O2a2a1a2
GA000727	F	Malaysian	MLY	SoutheastAsia	SEA	Singapore	Malaysia	Yes		2.2725	0.356179	M7b1a1a2	M7
GA000728	M	Malaysian	MLY	SoutheastAsia	SEA	Singapore	Malaysia	Yes		2.30243	0.348011	R30b2a	R*	C1b1a1a
GA000729	F	Malaysian	MLY	SoutheastAsia	SEA	Singapore	Malaysia	Yes		2.54988	0.37429	M73a1	M*
GA000730	M	Malaysian	MLY	SoutheastAsia	SEA	Singapore	Malaysia	Yes		2.26272	0.250355	M77	M*	P*
GA000731	M	Malaysian	MLY	SoutheastAsia	SEA	Singapore	Malaysia	Yes		2.0761	0.303622	M7b1a1a2	M7	O1b1a1
GA000732	F	Malaysian	MLY	SoutheastAsia	SEA	Singapore	Malaysia	Yes		2.46811	0.212358	B4c1b2a2	B
GA000733	M	Malaysian	MLY	SoutheastAsia	SEA	Singapore	Malaysia	Yes		2.42997	0.367188	M32c	M*	S-P202
GA000734	M	Malaysian	MLY	SoutheastAsia	SEA	Singapore	Malaysia	Yes		2.39378	0.323509	F1a4a1	F	O1b1a1
GA000735	M	Malaysian	MLY	SoutheastAsia	SEA	Singapore	Malaysia	Yes		2.26154	0.230824	B5a1a	B	O1a1a
GA000736	F	Malaysian	MLY	SoutheastAsia	SEA	Singapore	Malaysia	Yes		2.41569	0.397372	M74b1	M*
GA000737	F	Malaysian	MLY	SoutheastAsia	SEA	Singapore	Malaysia	Yes		2.29577	0.273793	M7c1c3	M7
GA000738	M	Malaysian	MLY	SoutheastAsia	SEA	Singapore	Malaysia	Yes		2.06984	0.146662	N8	N*	O1b1a1
GA000739	F	Malaysian	MLY	SoutheastAsia	SEA	Singapore	Malaysia	Yes		2.47594	0.263139	E1a2+(16261)	E
GA000740	F	Malaysian	MLY	SoutheastAsia	SEA	Singapore	Malaysia	Yes		2.41256	0.322088	M40a	M*
GA000741	F	Malaysian	MLY	SoutheastAsia	SEA	Singapore	Malaysia	Yes		2.32649	0.396307	F1a1a	F
GA000742	M	Malaysian	MLY	SoutheastAsia	SEA	Singapore	Malaysia	Yes		2.5489	0.369318	M7b1a1a2	M7	O1b1a1a1b1a
GA000743	F	Malaysian	MLY	SoutheastAsia	SEA	Singapore	Malaysia	Yes		2.54558	0.22017	M8a2a1	M8
GA000744	F	Malaysian	MLY	SoutheastAsia	SEA	Singapore	Malaysia	Yes		2.65043	0.277344	M20	M*
GA000745	F	Malaysian	MLY	SoutheastAsia	SEA	Singapore	Malaysia	Yes		2.29206	0.307528	E1a1	E
GA000746	F	Malaysian	MLY	SoutheastAsia	SEA	Singapore	Malaysia	Yes		2.56592	0.29581	R9b1a1a	R9
GA000747	M	Malaysian	MLY	SoutheastAsia	SEA	Singapore	Malaysia	Yes		2.42919	0.479403	M6a1b	M*	O2a2a1a2
GA000748	F	Malaysian	MLY	SoutheastAsia	SEA	Singapore	Malaysia	Yes		2.36268	0.26527	F1a1a1	F
GA000749	F	Malaysian	MLY	SoutheastAsia	SEA	Singapore	Malaysia	Yes		2.473	0.547585	M3d	M*
GA000750	F	Malaysian	MLY	SoutheastAsia	SEA	Singapore	Malaysia	Yes		2.43486	0.240057	D6c1	D
GA000751	F	Malaysian	MLY	SoutheastAsia	SEA	Singapore	Malaysia	Yes		2.55477	0.474077	M49c	M*
GA000752	M	Malaysian	MLY	SoutheastAsia	SEA	Singapore	Malaysia	Yes		2.58979	0.267401	M7b1a1a2	M7	x K
GA000753	F	Malaysian	MLY	SoutheastAsia	SEA	Singapore	Malaysia	Yes		2.23885	0.402344	Y2a1	Y
GA000754	M	Malaysian	MLY	SoutheastAsia	SEA	Singapore	Malaysia	Yes		2.48905	0.420099	N7b	N*	O1a2
GA000755	M	Malaysian	MLY	SoutheastAsia	SEA	Singapore	Malaysia	Yes		2.49511	0.316761	M39b1	M*	O2a2b2a2
GA000756	M	Malaysian	MLY	SoutheastAsia	SEA	Singapore	Malaysia	Yes		2.24041	0.262429	M7c1c3	M7	O2a2b2a2
GA000757	M	Malaysian	MLY	SoutheastAsia	SEA	Singapore	Malaysia	Yes		2.35583	0.261009	R9b1a3	R9	O1b1a1a1b1a
GA000758	M	Malaysian	MLY	SoutheastAsia	SEA	Singapore	Malaysia	Yes		2.527	0.328835	N21a	N*	O2a2b2a2
GA000759	M	Malaysian	MLY	SoutheastAsia	SEA	Singapore	Malaysia	Yes		2.34918	0.434659	F1a4a1	F	J2a1
GA000760	M	Malaysian	MLY	SoutheastAsia	SEA	Singapore	Malaysia	Yes		2.29949	0.324574	E1a1a1a	E	O1b1a1a1b1a
GA000761	M	Malaysian	MLY	SoutheastAsia	SEA	Singapore	Malaysia	Yes		2.40826	0.504616	M20	M*	O1a2
GA000762	M	Malaysian	MLY	SoutheastAsia	SEA	Singapore	Malaysia	Yes		2.39789	0.350497	B6a1a	B	J2b2
GA000763	M	Malaysian	MLY	SoutheastAsia	SEA	Singapore	Malaysia	Yes		2.4239	0.319957	B5a1d	B	O1a1a
GA000764	M	Malaysian	MLY	SoutheastAsia	SEA	Singapore	Malaysia	Yes		2.50665	0.363991	B4a1c4	B	C1b1a2b
GA000765	M	Malaysian	MLY	SoutheastAsia	SEA	Singapore	Malaysia	Yes		2.7142	0.28267	B5a1b1	B	O1b1a1
GA000766	F	Malaysian	MLY	SoutheastAsia	SEA	Singapore	Malaysia	Yes		2.57316	0.296165	M7c1c3	M7
GA000767	F	Malaysian	MLY	SoutheastAsia	SEA	Singapore	Malaysia	Yes		2.48709	0.360795	B4c1b2a2	B
GA000768	M	Malaysian	MLY	SoutheastAsia	SEA	Singapore	Malaysia	Yes		2.616	0.325284	M20	M*	O1b1a1
GA000769	M	Malaysian	MLY	SoutheastAsia	SEA	Singapore	Malaysia	Yes		2.39613	0.460227	F3b1a+16093	F	O1b1a1a1b1a
GA000770	M	Malaysian	MLY	SoutheastAsia	SEA	Singapore	Malaysia	Yes		2.52465	0.273793	N9a6a	N9	O1a1a
GA000771	M	Malaysian	MLY	SoutheastAsia	SEA	Singapore	Malaysia	Yes		2.37402	0.509233	B4a1a	B	O1a1b
GA000772	M	Malaysian	MLY	SoutheastAsia	SEA	Singapore	Malaysia	Yes		2.28541	0.494673	F1a4a1	F	O1a1b
GA000773	M	Malaysian	MLY	SoutheastAsia	SEA	Singapore	Malaysia	Yes		2.45657	0.247514	E1a1a1	E	R2a3a
GA000774	M	Malaysian	MLY	SoutheastAsia	SEA	Singapore	Malaysia	Yes		2.52308	0.249645	B4c1b2a	B	O1b1a1
GA000775	M	Malaysian	MLY	SoutheastAsia	SEA	Singapore	Malaysia	Yes		2.50763	0.370028	M50	M*	O1b1a1
GA000776	M	Malaysian	MLY	SoutheastAsia	SEA	Singapore	Malaysia	Yes		2.67684	0.301847	M49c	M*	O1b1a1
GA000777	M	Malaysian	MLY	SoutheastAsia	SEA	Singapore	Malaysia	Yes		2.5892	0.405185	B5a1a	B	P*
GA000778	M	Malaysian	MLY	SoutheastAsia	SEA	Singapore	Malaysia	Yes		2.22496	0.274858	B4c1b2a2	B	O2a2b2a2
GA000779	M	Malaysian	MLY	SoutheastAsia	SEA	Singapore	Malaysia	Yes		2.54049	0.455966	M22b	M*	C1b2a1d1
GA000780	M	Malaysian	MLY	SoutheastAsia	SEA	Singapore	Malaysia	Yes		2.48122	0.289773	F1a1a1	F	O1a2
GA000781	F	Jarwa	JAR	SouthAsia	SAS	India	India	No		2.4284	0.260653	M32a	M*
GA000782	U	Jarwa	JAR	SouthAsia	SAS	India	India	No		2.27387	0.376776	M32a	M*	D1
GA000783	F	Jarwa	JAR	SouthAsia	SAS	India	India	No		2.56749	0.400923	M31a1b	M*
GA000784	F	Jarwa	JAR	SouthAsia	SAS	India	India	No		2.45188	0.371449	M31a1b	M*
GA000785	M	Jarwa	JAR	SouthAsia	SAS	India	India	No		2.55047	0.372514	M31a1b	M*	D1
GA000786	F	Jarwa	JAR	SouthAsia	SAS	India	India	No	Yes (GA000802)	2.53541	0.42223	M32a	M*
GA000787	M	Jarwa	JAR	SouthAsia	SAS	India	India	No		2.52895	0.364347	M32a	M*	D1
GA000788	M	Jarwa	JAR	SouthAsia	SAS	India	India	No		2.47594	0.354403	M31a1b	M*	D1
GA000789	F	Jarwa	JAR	SouthAsia	SAS	India	India	No	Yes (GA000806, GA000807)	2.33118	0.388494	M32a	M*
GA000790	M	Jarwa	JAR	SouthAsia	SAS	India	India	No		2.56279	0.312145	M31a1b	M*	D1
GA000791	M	Jarwa	JAR	SouthAsia	SAS	India	India	No		2.46127	0.341974	M31a1b	M*	D1
GA000792	M	Jarwa	JAR	SouthAsia	SAS	India	India	No		2.5669	0.398082	M31a1b	M*	D1
GA000793	F	Onge	ONG	SouthAsia	SAS	India	India	No		2.34018	0.212713	M31a1b	M*
GA000794	M	Onge	ONG	SouthAsia	SAS	India	India	No		2.60172	0.355824	M32a	M*	D1
GA000795	M	Onge	ONG	SouthAsia	SAS	India	India	No		2.25117	0.31108	M31a1b	M*	D1
GA000796	F	Onge	ONG	SouthAsia	SAS	India	India	No	Yes (GA000797, GA000803)	2.38635	0.255327	M32a	M*
GA000797	F	Onge	ONG	SouthAsia	SAS	India	India	No		2.34487	0.232244	M32a	M*
GA000798	M	Onge	ONG	SouthAsia	SAS	India	India	No	Yes (GA000799, GA000800)	2.35544	0.273793	M31a1b	M*	D1
GA000799	F	Onge	ONG	SouthAsia	SAS	India	India	No	Yes (GA000793, GA000795, GA000798, GA000800)	2.36835	0.288352	M31a1b	M*
GA000800	F	Onge	ONG	SouthAsia	SAS	India	India	No		2.4779	0.316051	M31a1b	M*
GA000801	F	Onge	ONG	SouthAsia	SAS	India	India	No		2.38165	0.362926	M31a1b	M*
GA000802	M	Onge	ONG	SouthAsia	SAS	India	India	No		2.43584	0.397727	M31a1b	M*	D1
GA000803	F	Onge	ONG	SouthAsia	SAS	India	India	No		2.52347	0.328835	M32a	M*
GA000804	F	Onge	ONG	SouthAsia	SAS	India	India	No		2.58666	0.276989	M32a	M*
GA000805	M	Onge	ONG	SouthAsia	SAS	India	India	No		2.44601	0.324219	M31a1b	M*	D1
GA000806	F	Onge	ONG	SouthAsia	SAS	India	India	No	Yes (GA000789, GA000807)	2.40865	0.346946	M32a	M*
GA000807	M	Onge	ONG	SouthAsia	SAS	India	India	No		2.49902	0.358665	M32a	M*	D1
GA000808	M	Agharia	AGH	SouthAsia	SAS	India	India	No		2.11444	0.205611	M3a1+204	M*	R2a3a2b2c2
GA000809	M	Agharia	AGH	SouthAsia	SAS	India	India	No		2.25254	0.378196	M3a1+204	M*	J2a1
GA000810	F	Agharia	AGH	SouthAsia	SAS	India	India	No		2.10329	0.237571	M3d1a	M*
GA000811	M	Agharia	AGH	SouthAsia	SAS	India	India	No		2.28697	0.290128	U2a1b	U	R1b1a1a2a2
GA000812	M	Agharia	AGH	SouthAsia	SAS	India	India	No	Yes (GA000814, GA000815)	2.15826	0.226918	U2a1b	U	R2a3a2b2c2
GA000813	F	Agharia	AGH	SouthAsia	SAS	India	India	No		2.32629	0.235795	M30c	M*
GA000814	F	Agharia	AGH	SouthAsia	SAS	India	India	No	Yes (GA000812, GA000815)	2.31416	0.28196	U2a1b	U
GA000815	F	Agharia	AGH	SouthAsia	SAS	India	India	No		2.15356	0.21804	U2a1b	U
GA000816	F	Agharia	AGH	SouthAsia	SAS	India	India	No		2.11835	0.237571	M5b2b	M*
GA000817	M	Agharia	AGH	SouthAsia	SAS	India	India	No		1.95794	0.261364	M3a1+204	M*	R1b1a1a2a2
GA000818	F	Agharia	AGH	SouthAsia	SAS	India	India	No		2.00685	0.165483	M33a2a	M*
GA000819	M	Agharia	AGH	SouthAsia	SAS	India	India	No		1.82277	0.148082	M3a1+204	M*	H1a1d2a
GA000820	F	Agharia	AGH	SouthAsia	SAS	India	India	No		1.97085	0.0965909	M2a1	M*
GA000821	F	Agharia	AGH	SouthAsia	SAS	India	India	No		1.86072	0.167969	M2a1	M*
GA000822	F	Agharia	AGH	SouthAsia	SAS	India	India	No		1.67664	0.229759	M5c1	M*
GA000823	M	Agharia	AGH	SouthAsia	SAS	India	India	No		1.9599	0.162642	U2c1a	U	J2a1
GA000824	F	Dhurwa	DHR	SouthAsia	SAS	India	India	No		2.19484	0.337003	M2a1	M*
GA000825	F	Dhurwa	DHR	SouthAsia	SAS	India	India	No		2.30477	0.370739	M5a2a1a2	M*
GA000826	F	Dhurwa	DHR	SouthAsia	SAS	India	India	No		2.4374	0.416548	M35c	M*
GA000827	M	Dhurwa	DHR	SouthAsia	SAS	India	India	No		2.17645	0.416903	M39a	M*	R1a1a1b2a2-Z2124
GA000828	M	Dhurwa	DHR	SouthAsia	SAS	India	India	No		2.28443	0.474077	R7b1a1	R*	O1b1a1a1b1a
GA000829	F	Dhurwa	DHR	SouthAsia	SAS	India	India	No		2.35211	0.32777	M41	M*
GA000830	M	Dhurwa	DHR	SouthAsia	SAS	India	India	No		2.30438	0.354403	R8b2	R*	R2a3a
GA000831	F	Dhurwa	DHR	SouthAsia	SAS	India	India	No		2.3036	0.354403	M35b1	M*
GA000832	M	Dhurwa	DHR	SouthAsia	SAS	India	India	No		2.36561	0.37571	R8b2	R*	O1b1a1a1b1a
GA000833	M	Dhurwa	DHR	SouthAsia	SAS	India	India	No		2.17919	0.355114	M35b1	M*	O1b1a1a1b1a
GA000834	F	Dorla	DOR	SouthAsia	SAS	India	India	No		2.45951	0.273082	M	M*
GA000835	M	Dorla	DOR	SouthAsia	SAS	India	India	No		2.357	0.36044	M	M*	H3a2b*
GA000836	M	Dorla	DOR	SouthAsia	SAS	India	India	No		2.29577	0.308239	U2a2	U	H1a1d2c1b1
GA000837	M	Dorla	DOR	SouthAsia	SAS	India	India	No		2.20246	0.370028	M5a2a2	M*	H3a2b*
GA000838	M	Dorla	DOR	SouthAsia	SAS	India	India	No		2.50098	0.511009	M5a2a2	M*	H1a1d2c1b1
GA000839	M	Dorla	DOR	SouthAsia	SAS	India	India	No		2.3304	0.333452	M35b1	M*	H1a1d2c1b1
GA000840	M	Dorla	DOR	SouthAsia	SAS	India	India	No		2.4239	0.398438	M38b	M*	H3a2b*
GA000841	F	Dorla	DOR	SouthAsia	SAS	India	India	No		2.49081	0.3125	M36	M*
GA000842	F	Dorla	DOR	SouthAsia	SAS	India	India	No		2.35387	0.417259	M39'70	M*
GA000843	M	Dorla	DOR	SouthAsia	SAS	India	India	No		2.42547	0.425426	R5a1a	R*	H1a1d2c1b1
GA000844	M	Dorla	DOR	SouthAsia	SAS	India	India	No		2.34742	0.26456	M3c+152	M*	H1b1
GA000845	M	Dorla	DOR	SouthAsia	SAS	India	India	No		2.15884	0.354759	M40a1a	M*	H1a1d2c1b1
GA000846	M	Muria	MUR	SouthAsia	SAS	India	India	No		2.23513	0.51669	M5a2a2	M*	H1a1d2c1b1
GA000847	M	Muria	MUR	SouthAsia	SAS	India	India	No		2.41138	0.503196	R5a1	R*	H1a1d2c1b1
GA000848	M	Muria	MUR	SouthAsia	SAS	India	India	No		2.18603	0.363636	M5a	M*	H1a1d2c1b1
GA000849	M	Muria	MUR	SouthAsia	SAS	India	India	No		2.44621	0.322443	M5a2a1a2	M*	H1a1d2c1b1
GA000850	M	Muria	MUR	SouthAsia	SAS	India	India	No		2.40728	0.273082	M2a1	M*	H1a1d2c1b1
GA000851	U	Muria	MUR	SouthAsia	SAS	India	India	No		2.40806	0.29794	M41	M*	H1a1d2
GA000852	M	Muria	MUR	SouthAsia	SAS	India	India	No		2.39065	0.361151	M2a1a2a	M*	H3a2b*
GA000853	F	Muria	MUR	SouthAsia	SAS	India	India	No		2.16315	0.377131	M5a	M*
GA000854	F	Muria	MUR	SouthAsia	SAS	India	India	No		2.22496	0.308949	M2a1a	M*
GA000855	F	Muria	MUR	SouthAsia	SAS	India	India	No		2.39026	0.411222	M38a	M*
GA000856	F	Abujmaria	ABM	SouthAsia	SAS	India	India	No		2.42879	0.416548	M35a2	M*
GA000857	F	Abujmaria	ABM	SouthAsia	SAS	India	India	No		2.31651	0.375	M3c+152	M*
GA000858	F	Abujmaria	ABM	SouthAsia	SAS	India	India	No		2.31808	0.430043	M	M*
GA000859	F	Abujmaria	ABM	SouthAsia	SAS	India	India	No		2.17351	0.514915	M	M*
GA000860	F	Abujmaria	ABM	SouthAsia	SAS	India	India	No		2.23279	0.34304	M41	M*
GA000861	F	Abujmaria	ABM	SouthAsia	SAS	India	India	No		2.46303	0.292614	M35b1	M*
GA000862	M	Abujmaria	ABM	SouthAsia	SAS	India	India	No		2.38635	0.54652	R5a2b	R*	H1a1d2c1b1
GA000863	M	Abujmaria	ABM	SouthAsia	SAS	India	India	No		2.45207	0.275213	M5a2a2	M*	H1a1d2c1b1
GA000864	M	Abujmaria	ABM	SouthAsia	SAS	India	India	No		2.29401	0.315696	R7b1a1	R*	H1a1d2c1b1
GA000865	M	Abujmaria	ABM	SouthAsia	SAS	India	India	No		2.37793	0.459872	R8a1a1b	R*	H1a1d2c1b1
GA000866	F	Abujmaria	ABM	SouthAsia	SAS	India	India	No		2.13322	0.444247	M35c	M*
GA000867	F	Agharia	AGH	SouthAsia	SAS	India	India	No		1.84272	0.190696	U2a1b	U
GA000870	M	Bagdi	BAG	SouthAsia	SAS	India	India	No		1.79773	0.387429	M5b2a	M*	J2a1
GA000871	F	Bagdi	BAG	SouthAsia	SAS	India	India	No		1.96948	0.334872	M5a2a1a2	M*
GA000872	M	Bagdi	BAG	SouthAsia	SAS	India	India	No		2.16608	0.231889	M33	M*	H ???
GA000873	F	Birhor	BIR	SouthAsia	SAS	India	India	No		2.37833	0.31321	M3d1a	M*
GA000874	M	Birhor	BIR	SouthAsia	SAS	India	India	No	Yes (GA000881)	2.17625	0.315696	M49d	M*	H1a1d2c1b1
GA000875	M	Birhor	BIR	SouthAsia	SAS	India	India	No	Yes (GA000884)	2.43466	0.334517	M49d	M*	H1a1d2c1b1
GA000876	M	Birhor	BIR	SouthAsia	SAS	India	India	No		2.03423	0.380327	R7a1b	R*	H1a1d2c1b1
GA000877	U	Birhor	BIR	SouthAsia	SAS	India	India	No		2.38595	0.387784	M40a1a	M*
GA000878	F	Birhor	BIR	SouthAsia	SAS	India	India	No		2.29988	0.372159	R8a1a1a2	R*
GA000879	F	Birhor	BIR	SouthAsia	SAS	India	India	No	Yes (GA000889)	2.41764	0.355114	R7a1b	R*
GA000880	F	Birhor	BIR	SouthAsia	SAS	India	India	No		2.20677	0.290838	R8a1a1a2	R*
GA000881	M	Birhor	BIR	SouthAsia	SAS	India	India	No		2.30516	0.235085	M3d1a	M*	H1a1d2c1b1
GA000882	F	Birhor	BIR	SouthAsia	SAS	India	India	No		2.25509	0.330256	R8a1a1a2	R*
GA000883	M	Birhor	BIR	SouthAsia	SAS	India	India	No	Yes (GA000884, GA000885)	2.21244	0.332386	M49d	M*	H1a1d2c1b1
GA000884	F	Birhor	BIR	SouthAsia	SAS	India	India	No		2.30673	0.300426	M49d	M*
GA000885	M	Birhor	BIR	SouthAsia	SAS	India	India	No		2.23631	0.330966	R32	R*	H1a1d2c1b1
GA000886	M	Birhor	BIR	SouthAsia	SAS	India	India	No	Yes (GA000887)	2.27739	0.318182	M21b	M*	O1b1a1
GA000887	F	Birhor	BIR	SouthAsia	SAS	India	India	No		2.31514	0.340554	M21b	M*
GA000888	F	Birhor	BIR	SouthAsia	SAS	India	India	No		2.2545	0.305398	M2b1a	M*
GA000889	F	Birhor	BIR	SouthAsia	SAS	India	India	No		2.25978	0.355824	R7a1b	R*
GA000890	M	Birhor	BIR	SouthAsia	SAS	India	India	No	Yes (GA000877, GA000892)	2.4466	0.282315	M40a1a	M*	H1a1d2c1b1
GA000891	M	Birhor	BIR	SouthAsia	SAS	India	India	No		2.28893	0.345526	M45a	M*	O1b1a1
GA000892	M	Birhor	BIR	SouthAsia	SAS	India	India	No		2.36835	0.24858	M2b1a	M*	H1a1d2c1b1
GA000893	F	BisonHornMaria	BHM	SouthAsia	SAS	India	India	No		1.98239	0.387429	M5a2a2	M*
GA000896	F	BisonHornMaria	BHM	SouthAsia	SAS	India	India	No		2.21049	0.430043	M2a1a2a	M*
GA000897	M	BisonHornMaria	BHM	SouthAsia	SAS	India	India	No		2.31631	0.348011	M63	M*	H3a2b*
GA000899	F	BisonHornMaria	BHM	SouthAsia	SAS	India	India	No		2.36346	0.358665	M5a2a2	M*
GA000900	M	BisonHornMaria	BHM	SouthAsia	SAS	India	India	No		2.11776	0.40483	M5a2a1a2	M*	H1a1d2c1b1
GA000901	M	HillKorwa	HKR	SouthAsia	SAS	India	India	No		2.64085	0.307173	R8a1a1a2	R*	O1b1a1
GA000902	F	HillKorwa	HKR	SouthAsia	SAS	India	India	No		2.0714	0.367543	M42b1	M*
GA000903	M	HillKorwa	HKR	SouthAsia	SAS	India	India	No		2.23885	0.364347	M2a1	M*	H1a1d2c1b1
GA000904	F	HillKorwa	HKR	SouthAsia	SAS	India	India	No		2.30673	0.339489	M2a1	M*
GA000905	F	HillKorwa	HKR	SouthAsia	SAS	India	India	No		2.40473	0.336648	M5c1	M*
GA000906	F	HillKorwa	HKR	SouthAsia	SAS	India	India	No		2.28638	0.290128	M45	M*
GA000907	M	HillKorwa	HKR	SouthAsia	SAS	India	India	No		2.41608	0.457386	M45a	M*	H1a1d2c1b1
GA000908	M	HillKorwa	HKR	SouthAsia	SAS	India	India	No		2.24394	0.256392	R6a1	R*	O1b1a1
GA000909	F	HillKorwa	HKR	SouthAsia	SAS	India	India	No		2.35348	0.392756	M5c1	M*
GA000910	M	HillKorwa	HKR	SouthAsia	SAS	India	India	No		2.25939	0.504972	R7a1b	R*	O1b1a1
GA000912	F	Kamar	KAM	SouthAsia	SAS	India	India	No		2.21146	0.349077	R7a1	R*
GA000913	M	Kamar	KAM	SouthAsia	SAS	India	India	No	Yes (GA000914)	2.11248	0.384233	M39'70	M*	H1a1d2c1b1
GA000914	M	Kamar	KAM	SouthAsia	SAS	India	India	No		1.99433	0.510298	M39'70	M*	H1a1d2c1b1
GA000915	M	Kamar	KAM	SouthAsia	SAS	India	India	No		2.25587	0.273082	M5a3	M*	H1a1d2c1b1
GA000916	M	Kamar	KAM	SouthAsia	SAS	India	India	No		2.32199	0.443892	M3b	M*	L1a1
GA000917	F	Kamar	KAM	SouthAsia	SAS	India	India	No		2.40591	0.433949	M2a1a2a1	M*
GA000918	F	Kamar	KAM	SouthAsia	SAS	India	India	No		2.1919	0.375355	M2a1a2a1	M*
GA000919	M	Kamar	KAM	SouthAsia	SAS	India	India	No		2.55047	0.389205	M53b	M*	H1a1d2c1b1
GA000920	F	Kamar	KAM	SouthAsia	SAS	India	India	No		2.37891	0.378196	M2a1a2a1	M*
GA000921	M	Kamar	KAM	SouthAsia	SAS	India	India	No		2.47242	0.228693	M2a1a2a1a	M*	H1a1d2c1b1
GA000922	U	Kamar	KAM	SouthAsia	SAS	India	India	No		2.46498	0.410866	M40a	M*
GA000923	F	Lodha	LOD	SouthAsia	SAS	India	India	No		2.26565	0.393111	M31a2	M*
GA000924	M	Lodha	LOD	SouthAsia	SAS	India	India	No		2.26937	0.279474	U2b1	U	J2b2
GA000925	M	Lodha	LOD	SouthAsia	SAS	India	India	No		2.34624	0.275923	M3c1a	M*	J2b2
GA000926	F	Lodha	LOD	SouthAsia	SAS	India	India	No		2.10661	0.333097	M2a3	M*
GA000927	F	Lodha	LOD	SouthAsia	SAS	India	India	No		2.30888	0.42294	M5c1	M*
GA000928	F	Lodha	LOD	SouthAsia	SAS	India	India	No		2.2946	0.381392	M31a2	M*
GA000929	M	Lodha	LOD	SouthAsia	SAS	India	India	No		2.35055	0.276634	M5b2b	M*	R2a3a
GA000930	M	Lodha	LOD	SouthAsia	SAS	India	India	No		2.30301	0.344815	U2b1	U	J2b2
GA000931	M	Lodha	LOD	SouthAsia	SAS	India	India	No		2.3484	0.361151	U2b1	U	R2a3a
GA000932	M	Lodha	LOD	SouthAsia	SAS	India	India	No		2.38126	0.234375	M18a	M*	J2b2
GA000933	F	Lodha	LOD	SouthAsia	SAS	India	India	No		2.27523	0.294744	M31a2	M*
GA000934	M	Munda	MUN	SouthAsia	SAS	India	India	No		2.45227	0.497514	M38b	M*	O1b1a1a1b1a
GA000935	M	Munda	MUN	SouthAsia	SAS	India	India	No		2.47203	0.274503	M39'70	M*	O1b1a1a1b1a
GA000936	F	Oraon	ORN	SouthAsia	SAS	India	India	No		2.72966	0.331676	M2a1	M*
GA000937	F	Oraon	ORN	SouthAsia	SAS	India	India	No		2.5804	0.298651	M33a1	M*
GA000938	F	Oraon	ORN	SouthAsia	SAS	India	India	No		2.22555	0.371449	M39a2	M*
GA000939	F	Oraon	ORN	SouthAsia	SAS	India	India	No		2.48181	0.479403	M2a3a	M*
GA000940	F	Oraon	ORN	SouthAsia	SAS	India	India	No		2.35231	0.524503	M52b1	M*
GA000941	F	Oraon	ORN	SouthAsia	SAS	India	India	No		2.36483	0.380327	U2c	U
GA000942	F	Oraon	ORN	SouthAsia	SAS	India	India	No		2.29675	0.325639	R5a2	R*
GA000943	F	Oraon	ORN	SouthAsia	SAS	India	India	No		2.14652	0.236506	M30b	M*
GA000944	F	Oraon	ORN	SouthAsia	SAS	India	India	No		2.36385	0.34375	M53b	M*
GA000945	F	Oraon	ORN	SouthAsia	SAS	India	India	No		2.40063	0.28267	R6a1	R*
GA000946	F	Oraon	ORN	SouthAsia	SAS	India	India	No		2.31005	0.333807	M39a2	M*
GA000947	F	Oraon	ORN	SouthAsia	SAS	India	India	No		2.52719	0.285156	M33a3	M*
GA000948	F	Oraon	ORN	SouthAsia	SAS	India	India	No		2.41608	0.280185	U2b2	U
GA000949	M	Oraon	ORN	SouthAsia	SAS	India	India	No		2.42977	0.392401	R32	R*	H1b2a
GA000950	M	Oraon	ORN	SouthAsia	SAS	India	India	No		2.5002	0.253906	M5a2a3	M*	O1b1a1
GA000951	F	Tanti	TNT	SouthAsia	SAS	India	India	No		2.3437	0.323864	M2a1a	M*
GA000952	M	WestbengalBrahmin	WBB	SouthAsia	SAS	India	India	No		1.88009	0.0784801	M38a	M*	R1a-M417
GA000953	M	WestbengalBrahmin	WBB	SouthAsia	SAS	India	India	No		2.11757	0.205256	N1a2	N1	R2a3a2b2c2b1
GA000954	M	WestbengalBrahmin	WBB	SouthAsia	SAS	India	India	No		2.09331	0.116832	M24a	M*	R2a3a2b2c2b1
GA000955	M	WestbengalBrahmin	WBB	SouthAsia	SAS	India	India	No		1.72692	0.0649858	M30	M*	R1a-M417
GA000956	M	WestbengalBrahmin	WBB	SouthAsia	SAS	India	India	No		1.91491	0.219105	M3a2	M*	R1a-M417
GA000957	M	WestbengalBrahmin	WBB	SouthAsia	SAS	India	India	No		2.13732	0.128551	M49c	M*	R1a-M417
GA000958	M	WestbengalBrahmin	WBB	SouthAsia	SAS	India	India	No		1.99746	0.191051	M65a+@16311	M*	R1a-M417
GA000959	M	WestbengalBrahmin	WBB	SouthAsia	SAS	India	India	No		2.2365	0.180043	M18c	M*	R2a3a2b2c2b1
GA000960	M	WestbengalBrahmin	WBB	SouthAsia	SAS	India	India	No		1.83392	0.142756	I1e	I	R1a-M417
GA000961	M	WestbengalBrahmin	WBB	SouthAsia	SAS	India	India	No		2.22418	0.21946	M35b	M*	R2a3a
GA000963	F	Chamar	CHM	SouthAsia	SAS	India	India	No		2.00646	0.256747	M66b	M*
GA000964	M	Chamar	CHM	SouthAsia	SAS	India	India	No		1.96851	0.248935	M66b	M*	H1a1d2
GA000965	M	Chamar	CHM	SouthAsia	SAS	India	India	No		2.20853	0.269886	R30a1	R*	H1a1d2c1b1
GA000966	M	Chamar	CHM	SouthAsia	SAS	India	India	No		2.13263	0.244318	M30	M*	R1a-M417
GA000967	M	Chamar	CHM	SouthAsia	SAS	India	India	No		1.85955	0.238991	M66b	M*	H1a1d2
GA000968	M	Chamar	CHM	SouthAsia	SAS	India	India	No		2.22946	0.248935	U2c	U	H1a1d2
GA000969	F	Khatri	KHA	SouthAsia	SAS	India	India	No		2.07336	0.198509	M4	M*
GA000970	F	Khatri	KHA	SouthAsia	SAS	India	India	No		2.0761	0.074929	U2a1	U
GA000971	M	Khatri	KHA	SouthAsia	SAS	India	India	No		2.11092	0.119318	H15a1	H	R
GA000972	F	Khatri	KHA	SouthAsia	SAS	India	India	No		2.11659	0.131747	R5a2	R*
GA000973	M	Khatri	KHA	SouthAsia	SAS	India	India	No		2.02034	0.127486	N1a1b1	N1	R1a-M417
GA000974	M	Khatri	KHA	SouthAsia	SAS	India	India	No		1.9552	0.236506	H2b	H	R1a-M417
GA000975	F	Khatri	KHA	SouthAsia	SAS	India	India	No		2.15689	0.14169	M30c	M*
GA000976	M	Khatri	KHA	SouthAsia	SAS	India	India	No		2.05536	0.100852	U1a1a	U	R1a-M417
GA000977	F	Khatri	KHA	SouthAsia	SAS	India	India	No		2.29734	0.0891335	U1a1a	U
GA000978	F	Khatri	KHA	SouthAsia	SAS	India	India	No		1.92919	0.153764	M39'70	M*
GA000979	M	Khatri	KHA	SouthAsia	SAS	India	India	No		2.29793	0.143821	M3a1+204	M*	R1a1a1b2a2-Z2124
GA000980	F	SaryupariBrahmin	SRB	SouthAsia	SAS	India	India	No		2.19503	0.186435	M5a2a1a2	M*
GA000981	F	SaryupariBrahmin	SRB	SouthAsia	SAS	India	India	No		1.92782	0.145952	M65a+@16311	M*
GA000982	M	SaryupariBrahmin	SRB	SouthAsia	SAS	India	India	No		1.85857	0.131037	H+16311	H	R2a3a
GA000983	M	SaryupariBrahmin	SRB	SouthAsia	SAS	India	India	No		2.23396	0.268821	M2a1a	M*	R1a-M417
GA000984	F	SaryupariBrahmin	SRB	SouthAsia	SAS	India	India	No		1.9151	0.0465199	M39b1	M*
GA000985	M	SaryupariBrahmin	SRB	SouthAsia	SAS	India	India	No		2.07121	0.224077	M35b+16304	M*	R1a-M417
GA000986	M	SaryupariBrahmin	SRB	SouthAsia	SAS	India	India	No		2.01624	0.193182	U5b2a1a1	U	R1a-M417
GA000987	F	SaryupariBrahmin	SRB	SouthAsia	SAS	India	India	No		1.90708	0.144531	M2c	M*
GA000988	F	SaryupariBrahmin	SRB	SouthAsia	SAS	India	India	No		1.99354	0.203835	R5a2b	R*
GA000989	F	SaryupariBrahmin	SRB	SouthAsia	SAS	India	India	No		2.27308	0.298295	M34a1a	M*
GA000990	M	SaryupariBrahmin	SRB	SouthAsia	SAS	India	India	No		2.17254	0.122869	M3a1	M*	R1a-M417
GA000991	M	SaryupariBrahmin	SRB	SouthAsia	SAS	India	India	No	Yes (GA000992)	1.90297	0.123935	U7a	U	R2a3a
GA000992	F	SaryupariBrahmin	SRB	SouthAsia	SAS	India	India	No		1.9779	0.28054	U7a	U
GA000993	F	SaryupariBrahmin	SRB	SouthAsia	SAS	India	India	No		2.17899	0.135298	M37e2	M*
GA000994	M	Chakma	CHK	SouthAsia	SAS	India	India	No		2.28032	0.217685	D5a2b	D	O2a2b1a1a6b3
GA000995	M	Chakma	CHK	SouthAsia	SAS	India	India	No		2.47242	0.328835	M31b2	M*	O2a2b1a1
GA000996	M	Chakma	CHK	SouthAsia	SAS	India	India	No		2.51956	0.280895	F1c1a2	F	O2a2b1a2a1
GA000997	M	Chakma	CHK	SouthAsia	SAS	India	India	No		2.55692	0.149503	M	M*	O2a2b1a1a6b3
GA000998	M	Chakma	CHK	SouthAsia	SAS	India	India	No		2.55595	0.263849	M61a	M*	O2a2b1a1a6b
GA000999	M	Chakma	CHK	SouthAsia	SAS	India	India	No		2.43721	0.427202	M13c	M*	O2a2b1a1a6b2
GA001000	F	Chakma	CHK	SouthAsia	SAS	India	India	No		2.4511	0.247869	M5c2	M*
GA001001	M	Chakma	CHK	SouthAsia	SAS	India	India	No		2.31612	0.272727	M5c2	M*	O2a2b1a1
GA001002	M	Chakma	CHK	SouthAsia	SAS	India	India	No		2.65513	0.275923	N10a	N*	O2a2b1a1a6b
GA001003	F	Chakma	CHK	SouthAsia	SAS	India	India	No		2.49276	0.283736	M60a2	M*
GA001004	F	Chakma	CHK	SouthAsia	SAS	India	India	No		2.40004	0.223011	M13c	M*
GA001005	F	Jamatia	JAM	SouthAsia	SAS	India	India	No		2.60955	0.194602	M13a2	M*
GA001006	M	Jamatia	JAM	SouthAsia	SAS	India	India	No		2.49022	0.306108	G2a1h	G	O2a2b1a1a6b3
GA001007	M	Jamatia	JAM	SouthAsia	SAS	India	India	No		2.34527	0.17223	G2	G	O2a2b1a1
GA001008	F	Jamatia	JAM	SouthAsia	SAS	India	India	No		2.48415	0.294744	R9b1a1a	R9
GA001009	M	Jamatia	JAM	SouthAsia	SAS	India	India	No		2.45383	0.366832	F1d	F	O2a2a1a2
GA001010	F	Jamatia	JAM	SouthAsia	SAS	India	India	No		2.47164	0.323153	R9b1a1a	R9
GA001011	F	Jamatia	JAM	SouthAsia	SAS	India	India	No		2.3975	0.230114	M9a1b1a1	M9
GA001012	F	Jamatia	JAM	SouthAsia	SAS	India	India	No		2.37656	0.199219	M49c1	M*
GA001013	M	Jamatia	JAM	SouthAsia	SAS	India	India	No		2.51174	0.310014	N21+195	N*	R2a3a
GA001014	F	Manipuri	MNP	SouthAsia	SAS	India	India	No		1.97731	0.286577	R0+16189	R0
GA001016	M	Manipuri	MNP	SouthAsia	SAS	India	India	No		1.93779	0.209872	M30+16234	M*	R1a-M417
GA001017	M	Manipuri	MNP	SouthAsia	SAS	India	India	No		2.18427	0.146662	F1d	F	R1a-M417
GA001018	M	Manipuri	MNP	SouthAsia	SAS	India	India	No		1.97574	0.12429	G2b2a	G	R1a-M417
GA001019	M	Manipuri	MNP	SouthAsia	SAS	India	India	No		2.5892	0.275568	R6b	R*	R1a-M417
GA001020	M	Mog	MOG	SouthAsia	SAS	India	India	No		2.43838	0.294034	H13a2a	H	O2a2b1a1a6b-Z25930
GA001021	F	Mog	MOG	SouthAsia	SAS	India	India	No	Yes (GA001023)	2.55516	0.283381	N10	N*
GA001022	M	Mog	MOG	SouthAsia	SAS	India	India	No		2.29734	0.298295	M20	M*	R2a3a
GA001023	F	Mog	MOG	SouthAsia	SAS	India	India	No		2.43936	0.318892	N10	N*
GA001024	M	Mog	MOG	SouthAsia	SAS	India	India	No		2.58998	0.386719	M20	M*	C2e1
GA001025	F	Mog	MOG	SouthAsia	SAS	India	India	No		2.52171	0.272372	M20	M*
GA001026	F	Mog	MOG	SouthAsia	SAS	India	India	No		2.56358	0.277344	F1a1c	F
GA001027	M	Mog	MOG	SouthAsia	SAS	India	India	No		2.33881	0.21946	M20	M*	H1a1d2
GA001028	F	Mog	MOG	SouthAsia	SAS	India	India	No		2.55986	0.26598	F1d1	F
GA001029	F	Mog	MOG	SouthAsia	SAS	India	India	No		2.44464	0.397372	F1g	F
GA001030	F	Mog	MOG	SouthAsia	SAS	India	India	No		2.46557	0.29652	A14	A
GA001031	M	Mog	MOG	SouthAsia	SAS	India	India	No		2.54304	0.236506	A14	A	J2a1
GA001032	M	Mog	MOG	SouthAsia	SAS	India	India	No		2.36287	0.242188	M20	M*	O2a2b1a1
GA001033	M	Mog	MOG	SouthAsia	SAS	India	India	No	Yes (GA001037)	2.43936	0.267045	M20	M*	J2b2
GA001034	F	Mog	MOG	SouthAsia	SAS	India	India	No		2.55595	0.26527	F1c1a2	F
GA001035	M	Mog	MOG	SouthAsia	SAS	India	India	No		2.60798	0.316761	M38	M*	O2a2b1a2a1
GA001037	M	Mog	MOG	SouthAsia	SAS	India	India	No		2.42703	0.221946	A14	A	J2b2
GA001038	M	Mog	MOG	SouthAsia	SAS	India	India	No		2.2989	0.303622	M20	M*	R1a-M417
GA001039	F	Mog	MOG	SouthAsia	SAS	India	India	No		2.36933	0.153409	M31a	M*
GA001040	M	Mog	MOG	SouthAsia	SAS	India	India	No		2.44836	0.34375	M	M*	O2a2b1a1a6b-Z25930
GA001041	M	Toto	TTO	SouthAsia	SAS	India	India	No	Yes (GA001043, GA001044)	2.30536	0.262074	D4j1a1b	D	O2a2b1a1a6b
GA001042	F	Toto	TTO	SouthAsia	SAS	India	India	No		2.16549	0.292259	M35b4	M*
GA001043	F	Toto	TTO	SouthAsia	SAS	India	India	No	Yes (GA001041, GA001044)	2.2322	0.21733	D4j1a1b	D
GA001044	M	Toto	TTO	SouthAsia	SAS	India	India	No		2.30829	0.333097	D4j1a1b	D	O2a2b1a1a6b
GA001045	M	Toto	TTO	SouthAsia	SAS	India	India	No	Yes (GA001046)	2.42254	0.37358	D4q1a	D	N
GA001046	M	Toto	TTO	SouthAsia	SAS	India	India	No		2.61718	0.348366	D4q1a	D	N
GA001047	M	Toto	TTO	SouthAsia	SAS	India	India	No		2.36228	0.245384	D4j1a1b	D	O2a2b1a1
GA001048	F	Toto	TTO	SouthAsia	SAS	India	India	No		2.50411	0.256037	D4q1a	D
GA001049	M	Toto	TTO	SouthAsia	SAS	India	India	No		2.5716	0.341974	D4j1a1b	D	O2a2b1a1a6b
GA001050	F	Toto	TTO	SouthAsia	SAS	India	India	No		2.5984	0.332386	D4q1a	D
GA001051	M	Toto	TTO	SouthAsia	SAS	India	India	No		2.47829	0.191051	D4q1a	D	N
GA001052	M	Gaud	GAU	SouthAsia	SAS	India	India	No	Yes (GA001053)	2.23455	0.202415	M3c+152	M*	H1a2a
GA001053	F	Gaud	GAU	SouthAsia	SAS	India	India	No		2.25	0.18892	M3c+152	M*
GA001054	M	Gaud	GAU	SouthAsia	SAS	India	India	No		2.27856	0.399503	R7a1b	R*	O1b1a1
GA001055	F	Gaud	GAU	SouthAsia	SAS	India	India	No	Yes (GA001056, GA001057, GA001058)	2.16784	0.277699	R8a1a3	R*
GA001056	F	Gaud	GAU	SouthAsia	SAS	India	India	No	Yes (GA001055, GA001057, GA001058)	2.05399	0.231889	R8a1a3	R*
GA001057	M	Gaud	GAU	SouthAsia	SAS	India	India	No	Yes (GA001055, GA001056, GA001058)	2.16393	0.216264	R8a1a3	R*	R1a-M417
GA001058	F	Gaud	GAU	SouthAsia	SAS	India	India	No		2.08588	0.286222	R8a1a3	R*
GA001059	F	Gaud	GAU	SouthAsia	SAS	India	India	No	Yes (GA001060)	2.46772	0.359375	K1a4	K
GA001060	U	Gaud	GAU	SouthAsia	SAS	India	India	No		2.39358	0.366122	K1a4	K	H1a1d2b3a1
GA001061	M	Halba	HLB	SouthAsia	SAS	India	India	No		2.30106	0.410156	M2a1a2a	M*	H1b1
GA001062	M	RanaTharu	RTH	SouthAsia	SAS	India	India	No		2.65865	0.337713	G2a1d2	G	O2a2b1a1
GA001063	M	RanaTharu	RTH	SouthAsia	SAS	India	India	No		2.49765	0.290838	G2a1d2	G	C2b1
GA001064	M	RanaTharu	RTH	SouthAsia	SAS	India	India	No		2.5849	0.317472	C7b	C	R1a-M417
GA001065	M	RanaTharu	RTH	SouthAsia	SAS	India	India	No		2.48083	0.257457	M9a1a2	M9	O2a2b1a1
GA001066	F	RanaTharu	RTH	SouthAsia	SAS	India	India	No		2.28462	0.316761	M18c	M*
GA001067	F	RanaTharu	RTH	SouthAsia	SAS	India	India	No		2.5221	0.275568	M18	M*
GA001068	M	RanaTharu	RTH	SouthAsia	SAS	India	India	No		2.25274	0.221591	M9a1a2	M9	H1b2a
GA001069	M	RanaTharu	RTH	SouthAsia	SAS	India	India	No		2.5534	0.34446	Z3a1a	Z	O2a2b1a1
GA001070	F	RanaTharu	RTH	SouthAsia	SAS	India	India	No		2.40473	0.20348	R	R*
GA001071	M	RanaTharu	RTH	SouthAsia	SAS	India	India	No		2.4775	0.292614	G2a+152	G	O2a2b1a1
GA001072	F	RanaTharu	RTH	SouthAsia	SAS	India	India	No		2.71185	0.381037	M18c	M*
GA001073	F	RanaTharu	RTH	SouthAsia	SAS	India	India	No		2.40904	0.321733	U2b1	U
GA001074	M	Chanchu	CHN	SouthAsia	SAS	India	India	No	Yes (GA001080)	2.11092	0.297585	M2a1	M*	R1a1a1b2a2-Z2124
GA001075	F	Chanchu	CHN	SouthAsia	SAS	India	India	No		2.19933	0.317116	M39a	M*
GA001076	F	Chanchu	CHN	SouthAsia	SAS	India	India	No		2.33118	0.28267	M33a2	M*
GA001077	F	Chanchu	CHN	SouthAsia	SAS	India	India	No		2.04636	0.195312	M2a1	M*
GA001078	F	Chanchu	CHN	SouthAsia	SAS	India	India	No		1.98944	0.206321	M33a2	M*
GA001079	F	Chanchu	CHN	SouthAsia	SAS	India	India	No		2.20129	0.275923	M33a2	M*
GA001080	F	Chanchu	CHN	SouthAsia	SAS	India	India	No		2.17821	0.245384	M2a1	M*
GA001081	M	Chanchu	CHN	SouthAsia	SAS	India	India	No		2.33725	0.266335	M6a1b	M*	J2a1
GA001082	M	Iyangar	IYA	SouthAsia	SAS	India	India	No		2.30262	0.31321	U2c1b	U	J2a1
GA001083	M	Iyangar	IYA	SouthAsia	SAS	India	India	No		2.14671	0.205966	M30+16234	M*	L1a1
GA001085	M	Iyangar	IYA	SouthAsia	SAS	India	India	No		1.96459	0.167259	R5a2b	R*	L1a1
GA001086	M	Iyangar	IYA	SouthAsia	SAS	India	India	No		2.08216	0.245739	U2c1b	U	C1b1a1
GA001087	M	Iyangar	IYA	SouthAsia	SAS	India	India	No		1.88009	0.214489	M52a	M*	H1a1d2
GA001088	F	Iyangar	IYA	SouthAsia	SAS	India	India	No		2.18779	0.196023	R6b	R*
GA001089	M	Iyer	IYE	SouthAsia	SAS	India	India	No		2.22066	0.198864	C4a1a+195	C	R1a-M417
GA001090	M	Iyer	IYE	SouthAsia	SAS	India	India	No		2.07257	0.257457	M4a	M*	R1a-M417
GA001091	F	Iyer	IYE	SouthAsia	SAS	India	India	No		2.00391	0.126065	M3a1b	M*
GA001092	F	Iyer	IYE	SouthAsia	SAS	India	India	No		2.17097	0.3125	R5a2	R*
GA001093	M	Iyer	IYE	SouthAsia	SAS	India	India	No		2.26995	0.224077	R2	R*	L1a1
GA001094	U	Iyer	IYE	SouthAsia	SAS	India	India	No		2.19797	0.191761	R6a	R*
GA001095	M	Iyer	IYE	SouthAsia	SAS	India	India	No		2.13478	0.258523	A1a	A	J2b2
GA001096	M	Iyer	IYE	SouthAsia	SAS	India	India	No		2.13987	0.197088	M5d	M*	H1a1d2c1b1
GA001097	F	Iyer	IYE	SouthAsia	SAS	India	India	No		2.19875	0.190696	U2c1	U
GA001098	M	Iyer	IYE	SouthAsia	SAS	India	India	No		2.19327	0.207741	M35a	M*	G2a2b2a
GA001099	F	Iyer	IYE	SouthAsia	SAS	India	India	No		2.09781	0.163707	M2a'b	M*
GA001100	U	Iyer	IYE	SouthAsia	SAS	India	India	No		2.17958	0.190341	M3a1+204	M*
GA001101	F	Iyer	IYE	SouthAsia	SAS	India	India	No		1.94229	0.270241	R30a1a	R*
GA001102	F	KayaDora	KYD	SouthAsia	SAS	India	India	No		2.06064	0.439631	M42b1	M*
GA001103	F	KayaDora	KYD	SouthAsia	SAS	India	India	No		2.0982	0.354048	R6a1	R*
GA001104	M	KayaDora	KYD	SouthAsia	SAS	India	India	No		2.08333	0.312855	M2a1	M*	O1b1a1
GA001105	F	KayaDora	KYD	SouthAsia	SAS	India	India	No		2.35113	0.379616	M2a1	M*
GA001106	F	KayaDora	KYD	SouthAsia	SAS	India	India	No		2.23103	0.39027	R6b	R*
GA001107	M	KayaDora	KYD	SouthAsia	SAS	India	India	No		1.98181	0.252131	M30f	M*	R1a-M417
GA001108	M	KayaDora	KYD	SouthAsia	SAS	India	India	No		2.01154	0.252131	M3a1+204	M*	J2a1
GA001109	M	KayaDora	KYD	SouthAsia	SAS	India	India	No		1.91647	0.197443	M30f	M*	J2a1
GA001110	M	KayaDora	KYD	SouthAsia	SAS	India	India	No		2.02308	0.329545	M30f	M*	R2a3a
GA001111	M	KayaDora	KYD	SouthAsia	SAS	India	India	No		2.14593	0.322088	U2b1a	U	H1a1d2c1b1
GA001112	F	KayaDora	KYD	SouthAsia	SAS	India	India	No		2.29988	0.487926	M35b1	M*
GA001113	M	KondaReddy	KNR	SouthAsia	SAS	India	India	No	Yes (GA001122)	2.31416	0.309659	M2a1	M*	O1b1a1
GA001114	M	KondaReddy	KNR	SouthAsia	SAS	India	India	No		2.42606	0.388139	M35b1	M*	H3a2b*
GA001115	F	KondaReddy	KNR	SouthAsia	SAS	India	India	No		2.24707	0.324929	M	M*
GA001116	M	KondaReddy	KNR	SouthAsia	SAS	India	India	No		2.41197	0.373935	M5a	M*	O1b1a1
GA001117	M	KondaReddy	KNR	SouthAsia	SAS	India	India	No		2.36718	0.423651	M3d	M*	O1b1a1
GA001118	M	KondaReddy	KNR	SouthAsia	SAS	India	India	No		2.2189	0.398793	R	R*	O1b1a1
GA001119	M	KondaReddy	KNR	SouthAsia	SAS	India	India	No		2.35426	0.409446	U2a1a	U	O1b1a1
GA001120	F	KondaReddy	KNR	SouthAsia	SAS	India	India	No		1.5802	0.20348	M	M*
GA001121	M	KondaReddy	KNR	SouthAsia	SAS	India	India	No		2.41041	0.368963	M3d1	M*	O1b1a1
GA001122	F	KondaReddy	KNR	SouthAsia	SAS	India	India	No		2.34977	0.280895	M2a1	M*
GA001123	F	KondaReddy	KNR	SouthAsia	SAS	India	India	No		2.40356	0.349077	M2b3	M*
GA001124	M	KondaReddy	KNR	SouthAsia	SAS	India	India	No		2.31416	0.39098	M49d	M*	O1b1a1
GA001125	M	KondaReddy	KNR	SouthAsia	SAS	India	India	No	Yes (GA001129)	2.32825	0.368253	R8a1a2a	R*	O1b1a1
GA001126	M	KondaReddy	KNR	SouthAsia	SAS	India	India	No		2.42449	0.296875	U2a1b	U	O1b1a1
GA001127	M	KondaReddy	KNR	SouthAsia	SAS	India	India	No		2.42625	0.445312	R8b2	R*	H3a2b*
GA001128	M	KondaReddy	KNR	SouthAsia	SAS	India	India	No		2.31142	0.419034	M2a1	M*	O1b1a1
GA001129	M	KondaReddy	KNR	SouthAsia	SAS	India	India	No		2.4243	0.34517	R8a1a2a	R*	O1b1a1
GA001130	M	Lambada	LAM	SouthAsia	SAS	India	India	No		2.25822	0.164062	M2a1a	M*	Q1a1
GA001131	M	Lambada	LAM	SouthAsia	SAS	India	India	No	Yes (GA001141, GA001145)	1.99687	0.180043	J1b1b1	J	Q1a1
GA001132	F	Lambada	LAM	SouthAsia	SAS	India	India	No		2.09116	0.224432	W3a1b	W
GA001133	F	Lambada	LAM	SouthAsia	SAS	India	India	No		2.13243	0.235085	M52b	M*
GA001134	M	Lambada	LAM	SouthAsia	SAS	India	India	No		2.16334	0.189276	M2a3	M*	R1b1a1a2a2
GA001135	F	Lambada	LAM	SouthAsia	SAS	India	India	No	Yes (GA001146)	2.04499	0.165838	M37e	M*
GA001136	M	Lambada	LAM	SouthAsia	SAS	India	India	No		2.12402	0.215909	M30	M*	R1b1a1a2a2
GA001137	F	Lambada	LAM	SouthAsia	SAS	India	India	No		2.15102	0.259943	T1	T
GA001138	F	Lambada	LAM	SouthAsia	SAS	India	India	No	Yes (GA001140)	2.20716	0.283736	M3a1+204	M*
GA001139	M	Lambada	LAM	SouthAsia	SAS	India	India	No		2.16686	0.324219	M35b+16304	M*	L1a1
GA001140	F	Lambada	LAM	SouthAsia	SAS	India	India	No		2.09409	0.277699	M3a1+204	M*
GA001141	F	Lambada	LAM	SouthAsia	SAS	India	India	No	Yes (GA001145)	2.10779	0.15767	J1b1b1	J
GA001142	F	Lambada	LAM	SouthAsia	SAS	India	India	No	Yes (GA001144)	2.14534	0.248224	R30b2	R*
GA001143	M	Lambada	LAM	SouthAsia	SAS	India	India	No		1.95168	0.258878	HV2a3	HV	R1b1a1a2a2
GA001144	F	Lambada	LAM	SouthAsia	SAS	India	India	No		2.06749	0.213778	R30b2	R*
GA001145	F	Lambada	LAM	SouthAsia	SAS	India	India	No		1.90826	0.165838	J1b1b1	J
GA001146	F	Lambada	LAM	SouthAsia	SAS	India	India	No		1.96166	0.165483	M37e	M*
GA001147	M	Paniya	PNY	SouthAsia	SAS	India	India	No		2.19953	0.291903	M3a2a	M*	H3b
GA001148	M	Paniya	PNY	SouthAsia	SAS	India	India	No		2.0757	0.32919	R30a1c	R*	C1b1a1
GA001149	M	Paniya	PNY	SouthAsia	SAS	India	India	No		2.44836	0.502131	R30a1c	R*	H3b
GA001150	M	Paniya	PNY	SouthAsia	SAS	India	India	No		2.31142	0.371804	M2a3	M*	H3b
GA001151	M	Paniya	PNY	SouthAsia	SAS	India	India	No		2.42156	0.355469	M3a2a	M*	C1b1a1
GA001152	M	Paniya	PNY	SouthAsia	SAS	India	India	No		2.11502	0.319247	M3a2a	M*	H3b
GA001154	M	Paniya	PNY	SouthAsia	SAS	India	India	No		2.27504	0.321023	M2a3	M*	C1b1a1
GA001155	M	Paniya	PNY	SouthAsia	SAS	India	India	No		2.26565	0.266335	U4b1b1	U	C1b1a1
GA001156	M	Paniya	PNY	SouthAsia	SAS	India	India	No		2.10583	0.32777	M3a2a	M*	H3b
GA001157	M	Paniya	PNY	SouthAsia	SAS	India	India	No		2.52054	0.369318	R30a1c	R*	H3b
GA001158	M	Paniya	PNY	SouthAsia	SAS	India	India	No		2.29362	0.261364	M2a3	M*	H3b
GA001159	F	Toda	TOD	SouthAsia	SAS	India	India	No		1.97124	0.261364	R5a2b	R*
GA001160	F	Toda	TOD	SouthAsia	SAS	India	India	No		1.96146	0.228338	R5a2b	R*
GA001161	F	Toda	TOD	SouthAsia	SAS	India	India	No		2.26526	0.331321	R5a2b	R*
GA001162	F	Toda	TOD	SouthAsia	SAS	India	India	No		2.27387	0.257812	R5a2b	R*
GA001163	M	Toda	TOD	SouthAsia	SAS	India	India	No		2.14867	0.363636	R5a2b	R*	J2a1
GA001164	F	Toda	TOD	SouthAsia	SAS	India	India	No		2.17625	0.230824	R5a2b	R*
GA001165	F	Toda	TOD	SouthAsia	SAS	India	India	No	Yes (GA001171, GA001175)	1.81025	0.225497	M2b2	M*
GA001166	F	Toda	TOD	SouthAsia	SAS	India	India	No		1.92801	0.213423	R5a2b	R*
GA001167	F	Toda	TOD	SouthAsia	SAS	India	India	No		2.01897	0.319602	R5a2b	R*
GA001168	F	Toda	TOD	SouthAsia	SAS	India	India	No		2.37422	0.151989	R5a2b	R*
GA001169	M	Toda	TOD	SouthAsia	SAS	India	India	No		2.05634	0.225497	M30f	M*	L1a1
GA001170	F	Toda	TOD	SouthAsia	SAS	India	India	No		2.09448	0.17223	R5a2b	R*
GA001171	F	Toda	TOD	SouthAsia	SAS	India	India	No		2.01095	0.20206	M2b2	M*
GA001172	F	Toda	TOD	SouthAsia	SAS	India	India	No		2.21244	0.239347	R5a2b	R*
GA001173	M	Toda	TOD	SouthAsia	SAS	India	India	No		2.30888	0.239347	R5a2b	R*	J2a1
GA001174	F	Toda	TOD	SouthAsia	SAS	India	India	No		2.18936	0.237571	R5a2b	R*
GA001175	F	Toda	TOD	SouthAsia	SAS	India	India	No		1.84468	0.173295	M2b2	M*
GA001176	F	Toda	TOD	SouthAsia	SAS	India	India	No		2.09722	0.27983	R5a2b	R*
GA001177	F	Toda	TOD	SouthAsia	SAS	India	India	No		2.20912	0.191051	R5a2b	R*
GA001178	F	Toda	TOD	SouthAsia	SAS	India	India	No		2.21401	0.151989	R5a2b	R*
GA001179	F	Kota	KTA	SouthAsia	SAS	India	India	No		2.10837	0.28054	M30d1	M*
GA001180	F	Kota	KTA	SouthAsia	SAS	India	India	No		2.04206	0.285156	U7a2	U
GA001181	M	Kota	KTA	SouthAsia	SAS	India	India	No		2.41823	0.448153	M35b1	M*	O1b1a1
GA001182	F	Kota	KTA	SouthAsia	SAS	India	India	No		2.32218	0.410511	M2a1	M*
GA001183	F	Kota	KTA	SouthAsia	SAS	India	India	No		2.3214	0.48473	M35b1	M*
GA001184	M	Kota	KTA	SouthAsia	SAS	India	India	No		2.1786	0.242543	M3a1+204	M*	R2a3a
GA001186	F	Kota	KTA	SouthAsia	SAS	India	India	No		1.94914	0.183949	M3a1+204	M*
GA001187	F	Kota	KTA	SouthAsia	SAS	India	India	No		2.25215	0.306463	M3a1+204	M*
GA001188	M	Halba	HLB	SouthAsia	SAS	India	India	No		2.23944	0.503196	R7a1b	R*	R1a-M417
GA001189	M	Halba	HLB	SouthAsia	SAS	India	India	No		2.1784	0.36044	M2a1a2a	M*	H1a1d2c1b1
GA001190	F	Halba	HLB	SouthAsia	SAS	India	India	No		2.42117	0.316406	R5a1a	R*
GA001191	F	Halba	HLB	SouthAsia	SAS	India	India	No		2.12128	0.31392	R6a1	R*
GA001192	M	Halba	HLB	SouthAsia	SAS	India	India	No		2.19797	0.382457	M3c1b	M*	O1b1a1
GA001193	F	Mahar	MHR	SouthAsia	SAS	India	India	No		2.0669	0.256747	U7	U
GA001195	M	Mahar	MHR	SouthAsia	SAS	India	India	No		2.47848	0.164062	M6a1a	M*	R1a-M417
GA001196	M	Mahar	MHR	SouthAsia	SAS	India	India	No		2.14632	0.209162	R30a1b	R*	R1a-M417
GA001197	M	Mahar	MHR	SouthAsia	SAS	India	India	No		2.29714	0.219105	M18a	M*	H1b2
GA001198	M	Mahar	MHR	SouthAsia	SAS	India	India	No		2.29754	0.274503	M6	M*	H3b
GA001199	M	Mahar	MHR	SouthAsia	SAS	India	India	No		2.45912	0.289062	U5a1i1	U	R2a3a
GA001200	M	Mahar	MHR	SouthAsia	SAS	India	India	No		2.18232	0.261364	M33a3	M*	L1a1
GA001201	M	Mahar	MHR	SouthAsia	SAS	India	India	No		2.08392	0.276278	M39a	M*	H1a2a
GA001202	F	Mahar	MHR	SouthAsia	SAS	India	India	No		2.03208	0.177912	U5a1i1	U
GA001203	F	Mahar	MHR	SouthAsia	SAS	India	India	No		2.17058	0.267756	M30b	M*
GA001204	M	Mahar	MHR	SouthAsia	SAS	India	India	No		2.44855	0.276989	R7b1a1	R*	O1b1a1
GA001205	M	Mahar	MHR	SouthAsia	SAS	India	India	No		1.9552	0.285866	U1a	U	H3b
GA001206	F	Mahar	MHR	SouthAsia	SAS	India	India	No		2.11248	0.242898	H2b	H
GA001207	F	Mahar	MHR	SouthAsia	SAS	India	India	No		1.93642	0.228338	M3a1+204	M*
GA001208	F	Mahar	MHR	SouthAsia	SAS	India	India	No		2.00059	0.278764	M6a1b	M*
GA001209	M	Mahar	MHR	SouthAsia	SAS	India	India	No		2.37872	0.31392	M2a1a	M*	G2a2b2a
GA001210	F	Mahar	MHR	SouthAsia	SAS	India	India	No		2.08588	0.206676	M	M*
GA001211	M	Mahar	MHR	SouthAsia	SAS	India	India	No		2.40532	0.302202	M3a1+204	M*	C1b1a1a
GA001212	M	Mahar	MHR	SouthAsia	SAS	India	India	No		1.97437	0.255327	U5a1i1	U	R1a-M417
GA001214	F	Nababuddha	NAB	SouthAsia	SAS	India	India	No		2.3928	0.189631	M39'70	M*
GA001215	F	Nababuddha	NAB	SouthAsia	SAS	India	India	No		2.09937	0.341264	T1a1	T
GA001217	F	Nababuddha	NAB	SouthAsia	SAS	India	India	No		2.23924	0.322088	U2c1	U
GA001218	F	Nababuddha	NAB	SouthAsia	SAS	India	India	No		2.12246	0.259588	M2b1	M*
GA001219	F	SourasthraBrahmin	SOB	SouthAsia	SAS	India	India	No		1.77034	0.178977	M30b	M*
GA001220	F	SourasthraBrahmin	SOB	SouthAsia	SAS	India	India	No		1.7189	0.104403	U2b2	U
GA001221	F	SourasthraBrahmin	SOB	SouthAsia	SAS	India	India	No		2.00861	0.213068	U2b2	U
GA001222	F	SourasthraBrahmin	SOB	SouthAsia	SAS	India	India	No		1.92547	0.169389	U5b2a1a1	U
GA001223	F	SourasthraBrahmin	SOB	SouthAsia	SAS	India	India	No		2.15004	0.104048	M30d1	M*
GA001224	M	SourasthraBrahmin	SOB	SouthAsia	SAS	India	India	No		2.12578	0.170455	U2b2	U	R1a-M417
GA001225	M	SourasthraBrahmin	SOB	SouthAsia	SAS	India	India	No		1.80262	0.181108	H13a2a	H	L1a1
GA001227	M	SourasthraBrahmin	SOB	SouthAsia	SAS	India	India	No		1.91412	0.185014	M30d1	M*	R1a-M417
GA001228	M	SourasthraBrahmin	SOB	SouthAsia	SAS	India	India	No		2.21694	0.200639	H13a2a	H	J2a1
GA001229	M	UrbanChennai	MAA	SouthAsia	SAS	India	India	No		2.12285	0.223011	M18	M*	J2b2
GA001230	M	UrbanChennai	MAA	SouthAsia	SAS	India	India	No		2.0939	0.281605	N1a2	N1	H1a1d2
GA001231	M	UrbanChennai	MAA	SouthAsia	SAS	India	India	No		2.04519	0.116122	HV14a	HV	R2a3a
GA001232	F	UrbanChennai	MAA	SouthAsia	SAS	India	India	No		2.19953	0.29794	M5a2a1a2	M*
GA001234	M	UrbanChennai	MAA	SouthAsia	SAS	India	India	No		2.25978	0.238281	R8a1a	R*	H1a1d1
GA001240	F	UrbanChennai	MAA	SouthAsia	SAS	India	India	No		2.28032	0.177557	M18a	M*
GA001241	M	UrbanChennai	MAA	SouthAsia	SAS	India	India	No		1.93564	0.231534	M33a2	M*	H1a1d2c1b1
GA001242	M	UrbanChennai	MAA	SouthAsia	SAS	India	India	No		2.09331	0.231889	R5a2	R*	R2a3a
GA001243	M	UrbanChennai	MAA	SouthAsia	SAS	India	India	No		2.12598	0.206676	N5	N*	H1a1d2
GA001244	M	UrbanChennai	MAA	SouthAsia	SAS	India	India	No		2.08842	0.26527	M33a2	M*	R1a1a1b2a2-Z2124
GA001245	F	UrbanChennai	MAA	SouthAsia	SAS	India	India	No		2.07942	0.24858	U1a1c1	U
GA001246	M	UrbanChennai	MAA	SouthAsia	SAS	India	India	No		2.08177	0.176847	M53	M*	L1a1
GA001247	M	UrbanChennai	MAA	SouthAsia	SAS	India	India	No		2.06827	0.119673	M42b1	M*	R2a3a2b2c2b1
GA001248	M	UrbanChennai	MAA	SouthAsia	SAS	India	India	No		2.19875	0.23473	M3a1	M*	R1a-M417
GA001251	M	UrbanChennai	MAA	SouthAsia	SAS	India	India	No		2.08001	0.199219	M2b	M*	R1a-M417
GA001252	F	UrbanChennai	MAA	SouthAsia	SAS	India	India	No		1.94425	0.175426	R7	R*
GA001253	M	UrbanChennai	MAA	SouthAsia	SAS	India	India	No		2.10172	0.306818	R30b1	R*	H1a1d2c1b1
GA001254	F	UrbanChennai	MAA	SouthAsia	SAS	India	India	No		2.16725	0.198153	M6a1a	M*
GA001256	F	UrbanChennai	MAA	SouthAsia	SAS	India	India	No		2.04656	0.139205	U2a2	U
GA001257	M	UrbanChennai	MAA	SouthAsia	SAS	India	India	No		1.86952	0.235795	M2a1a+207	M*	C1b1a1
GA001258	M	UrbanChennai	MAA	SouthAsia	SAS	India	India	No		1.98826	0.198153	M35a1	M*	Q1a
GA001259	M	UrbanChennai	MAA	SouthAsia	SAS	India	India	No		2.33783	0.226562	K2a5b	K	O1b1a1a1b1a
GA001260	M	UrbanChennai	MAA	SouthAsia	SAS	India	India	No		2.11483	0.250355	R5a1a	R*	R2a3a2b2c2
GA001262	M	UrbanChennai	MAA	SouthAsia	SAS	India	India	No		2.16999	0.314986	M3a1+204	M*	J2b2
GA001263	M	UrbanChennai	MAA	SouthAsia	SAS	India	India	No		2.37872	0.28125	U7a3a	U	R1a-M417
GA001264	M	UrbanChennai	MAA	SouthAsia	SAS	India	India	No		2.41706	0.272727	M66b	M*	L1a1
GA001265	F	UrbanChennai	MAA	SouthAsia	SAS	India	India	No		2.06338	0.302912	R30a1c	R*
GA001266	M	UrbanChennai	MAA	SouthAsia	SAS	India	India	No		2.241	0.272372	M65a+@16311	M*	R2a3a
GA001267	M	UrbanChennai	MAA	SouthAsia	SAS	India	India	No		2.04988	0.171165	D4b	D	H1a1d2
GA001268	M	UrbanChennai	MAA	SouthAsia	SAS	India	India	No		2.2901	0.169034	H5a1	H	R1a-M417
GA001269	F	UrbanChennai	MAA	SouthAsia	SAS	India	India	No		2.19092	0.372869	M4a	M*
GA001271	F	UrbanChennai	MAA	SouthAsia	SAS	India	India	No		2.15023	0.224432	M3a2	M*
GA001272	F	UrbanChennai	MAA	SouthAsia	SAS	India	India	No		2.17938	0.267756	M42b1	M*
GA001273	M	UrbanChennai	MAA	SouthAsia	SAS	India	India	No		2.22496	0.256392	U2b2	U	L1a1
GA001274	F	UrbanBangalore	BLR	SouthAsia	SAS	India	India	No		2.10642	0.173651	U2c1b	U
GA001275	M	UrbanBangalore	BLR	SouthAsia	SAS	India	India	No		2.18212	0.229403	R7b2	R*	H3a2a
GA001276	M	UrbanBangalore	BLR	SouthAsia	SAS	India	India	No		2.02034	0.306463	M2a1	M*	H1a1d2c1b1
GA001277	M	UrbanBangalore	BLR	SouthAsia	SAS	India	India	No		2.09135	0.256392	M5a2a2	M*	R1a-M417
GA001278	F	UrbanBangalore	BLR	SouthAsia	SAS	India	India	No		2.07081	0.225852	M39b1	M*
GA001279	M	UrbanBangalore	BLR	SouthAsia	SAS	India	India	No		2.3126	0.238991	M5a	M*	C1b1a1
GA001280	M	UrbanBangalore	BLR	SouthAsia	SAS	India	India	No		1.94484	0.232955	U7a3a	U	R1a-M417
GA001281	M	UrbanBangalore	BLR	SouthAsia	SAS	India	India	No		2.27895	0.208097	A1a	A	J2b2
GA001282	F	UrbanBangalore	BLR	SouthAsia	SAS	India	India	No		2.22359	0.252841	M39c	M*
GA001284	F	UrbanBangalore	BLR	SouthAsia	SAS	India	India	No		2.05829	0.169744	M40a	M*
GA001285	M	UrbanBangalore	BLR	SouthAsia	SAS	India	India	No		2.05927	0.132812	M35b	M*	H1a1d2a
GA001286	F	UrbanBangalore	BLR	SouthAsia	SAS	India	India	No		2.16764	0.229403	U2b2	U
GA001287	M	UrbanBangalore	BLR	SouthAsia	SAS	India	India	No		2.18349	0.375	M35b+16304	M*	L1a1
GA001288	M	UrbanBangalore	BLR	SouthAsia	SAS	India	India	No		1.96381	0.154119	M2a3	M*	L1a1
GA001289	M	UrbanBangalore	BLR	SouthAsia	SAS	India	India	No		2.39358	0.333807	M35b+16304	M*	H1a1d2
GA001292	F	UrbanBangalore	BLR	SouthAsia	SAS	India	India	No		1.90043	0.116477	U2a1a	U
GA001295	F	UrbanBangalore	BLR	SouthAsia	SAS	India	India	No		2.24061	0.21946	M3a2	M*
GA001296	M	UrbanBangalore	BLR	SouthAsia	SAS	India	India	No		2.20657	0.249645	R30	R*	H1a1d2c1b1
GA001298	M	UrbanBangalore	BLR	SouthAsia	SAS	India	India	No		2.15982	0.303977	M40	M*	H1a1d2
GA001299	M	UrbanBangalore	BLR	SouthAsia	SAS	India	India	No		2.10837	0.210582	M5a	M*	L1a1
GA001305	M	UrbanBangalore	BLR	SouthAsia	SAS	India	India	No		2.0804	0.221946	M2a1	M*	R1a-M417
GA001307	M	UrbanBangalore	BLR	SouthAsia	SAS	India	India	No		2.04343	0.261719	M3a2	M*	L1a1
GA001308	M	UrbanBangalore	BLR	SouthAsia	SAS	India	India	No		2.26369	0.23402	U2+152	U	R1a-M417
GA001309	M	UrbanBangalore	BLR	SouthAsia	SAS	India	India	No		2.13928	0.322443	R5a2b	R*	R2a3a
GA001311	F	UrbanBangalore	BLR	SouthAsia	SAS	India	India	No		2.14045	0.167259	M35b+16304	M*
GA001312	M	UrbanBangalore	BLR	SouthAsia	SAS	India	India	No		2.01761	0.309304	R30b2a	R*	H1a1d2
GA001313	F	UrbanBangalore	BLR	SouthAsia	SAS	India	India	No		2.11854	0.340554	U2b2	U
GA001314	M	UrbanBangalore	BLR	SouthAsia	SAS	India	India	No		2.1072	0.18679	M3a1+204	M*	L1a1
GA001316	M	UrbanBangalore	BLR	SouthAsia	SAS	India	India	No		2.07121	0.209517	U7a3a	U	R1a1a1b2a2-Z2124
GA001319	F	UrbanBangalore	BLR	SouthAsia	SAS	India	India	No		2.23631	0.289418	M53	M*
GA001320	F	UrbanBangalore	BLR	SouthAsia	SAS	India	India	No		2.03619	0.242898	M33b2	M*
GA001321	F	UrbanBangalore	BLR	SouthAsia	SAS	India	India	No		2.36189	0.167969	U2a1a	U
GA001322	M	UrbanBangalore	BLR	SouthAsia	SAS	India	India	No		2.05908	0.276634	U2c1	U	L1a1
GA001323	F	UrbanBangalore	BLR	SouthAsia	SAS	India	India	No		2.11346	0.216264	M42b2	M*
GA001324	F	GBR	GBR	WestEurasia	WER	UK	UK	No		2.1205	0.0326705	T2f1a1	T
GA001325	F	GBR	GBR	WestEurasia	WER	UK	UK	No		1.88654	0.0170455	H1ae	H
GA001326	F	GBR	GBR	WestEurasia	WER	UK	UK	No		1.8261	0	X2b8	X
GA001327	F	GBR	GBR	WestEurasia	WER	UK	UK	No		1.90336	0	H58a	H
GA001328	F	GBR	GBR	WestEurasia	WER	UK	UK	No		2.20912	0.00710227	U5a1b1g	U
GA001329	F	GBR	GBR	WestEurasia	WER	UK	UK	No		1.93955	0.0152699	J2b1a	J
GA001330	F	GBR	GBR	WestEurasia	WER	UK	UK	No		2.10505	0.0294744	H1e1a	H
GA001331	F	GBR	GBR	WestEurasia	WER	UK	UK	No		2.1876	0	H1e2	H
GA001332	F	GBR	GBR	WestEurasia	WER	UK	UK	No		1.86209	0	H3a1a	H
GA001333	F	GBR	GBR	WestEurasia	WER	UK	UK	No		2.16256	0	J1c5	J
GA001334	F	GBR	GBR	WestEurasia	WER	UK	UK	No		2.04284	0	K1a4g	K
GA001335	F	GBR	GBR	WestEurasia	WER	UK	UK	No		1.90571	0	U5b2c2b	U
GA001336	F	GBR	GBR	WestEurasia	WER	UK	UK	No		1.96185	0.0284091	H2a2b5a	H
GA001337	F	GBR	GBR	WestEurasia	WER	UK	UK	No		2.05301	0.0525568	I2c	I
GA001338	F	GBR	GBR	WestEurasia	WER	UK	UK	No		1.82668	0.0142045	H1e2	H
GA001339	F	GBR	GBR	WestEurasia	WER	UK	UK	No		1.98396	0.00994318	H2a2a1f	H
GA001340	F	GBR	GBR	WestEurasia	WER	UK	UK	No		1.96264	0	X2b4	X
GA001341	F	GBR	GBR	WestEurasia	WER	UK	UK	No		1.94894	0	U5a2a1d	U
GA001342	F	GBR	GBR	WestEurasia	WER	UK	UK	No		2.04656	0.022017	H26a1a1	H
GA001343	F	GBR	GBR	WestEurasia	WER	UK	UK	No		2.08236	0	H1ba	H
GA001344	F	GBR	GBR	WestEurasia	WER	UK	UK	No		2.01467	0.0262784	H1a3	H
GA001345	F	GBR	GBR	WestEurasia	WER	UK	UK	No		1.97144	0.00177557	H3	H
GA001346	F	GBR	GBR	WestEurasia	WER	UK	UK	No		2.14085	0	U5a2a1	U
GA001347	F	GBR	GBR	WestEurasia	WER	UK	UK	No		2.15004	0	H1c1	H
GA001348	F	CDX	DAI	SoutheastAsia	SEA	China	China	No		2.5534	0.198864	D4b2b	D
GA001349	M	CDX	DAI	SoutheastAsia	SEA	China	China	No		2.28599	0.1875	C7a	C	O1b1a1a1a1a
GA001350	F	CDX	DAI	SoutheastAsia	SEA	China	China	No		2.56045	0.224432	D4b2b	D
GA001351	F	CDX	DAI	SoutheastAsia	SEA	China	China	No		2.55849	0.172585	C7a1	C
GA001352	M	CDX	DAI	SoutheastAsia	SEA	China	China	No		2.40767	0.158026	R9b1b	R9	D1
GA001354	F	CDX	DAI	SoutheastAsia	SEA	China	China	No		2.69503	0.199574	B5a1a	B
GA001355	M	CDX	DAI	SoutheastAsia	SEA	China	China	No		2.5894	0.139205	D4b2b	D	O2a2b1a1
GA001356	F	CDX	DAI	SoutheastAsia	SEA	China	China	No		2.4957	0.174716	F1a1a	F
GA001357	F	CDX	DAI	SoutheastAsia	SEA	China	China	No		2.66706	0.239702	R9b1a2b	R9
GA001361	F	CDX	DAI	SoutheastAsia	SEA	China	China	No		2.38087	0.242543	M7b1a1	M7
GA001362	M	CDX	DAI	SoutheastAsia	SEA	China	China	No		2.4998	0.0816761	B4c2c	B	O1b1a1
GA001364	F	CDX	DAI	SoutheastAsia	SEA	China	China	No		2.40826	0.232599	F1a	F
GA001365	F	CDX	DAI	SoutheastAsia	SEA	China	China	No		2.60211	0.204901	M61	M*
GA001366	F	CDX	DAI	SoutheastAsia	SEA	China	China	No		2.38732	0.273438	R9b1a3	R9
GA001367	F	CDX	DAI	SoutheastAsia	SEA	China	China	No		2.65415	0.243253	F3a1	F
GA001368	F	CDX	DAI	SoutheastAsia	SEA	China	China	No		2.66706	0.251776	B4b1a2	B
GA001369	F	CDX	DAI	SoutheastAsia	SEA	China	China	No		2.52269	0.266335	B4c2	B
GA001370	F	CDX	DAI	SoutheastAsia	SEA	China	China	No		2.29675	0.210582	F1a1	F
GA001371	F	CDX	DAI	SoutheastAsia	SEA	China	China	No		2.44894	0.248224	F1a2a	F
GA001372	F	KHV	KHV	SoutheastAsia	SEA	Vietnam	Vietnam	No		2.55047	0.292614	R0+16189	R0
GA001373	M	KHV	KHV	SoutheastAsia	SEA	Vietnam	Vietnam	No		2.70853	0.185014	F1f	F	O2a2a1a2
GA001374	F	KHV	KHV	SoutheastAsia	SEA	Vietnam	Vietnam	No		2.50998	0.24929	M7b1a1e1	M7
GA001375	M	KHV	KHV	SoutheastAsia	SEA	Vietnam	Vietnam	No		2.5982	0.21875	B5a1	B	O1b1a2
GA001376	F	KHV	KHV	SoutheastAsia	SEA	Vietnam	Vietnam	No		2.45207	0.20419	B5a1	B
GA001377	M	KHV	KHV	SoutheastAsia	SEA	Vietnam	Vietnam	No		2.61522	0.376065	M7b1a1f	M7	O1a1a
GA001378	F	KHV	KHV	SoutheastAsia	SEA	Vietnam	Vietnam	No		2.49902	0.245739	M9a1a3	M9
GA001379	M	KHV	KHV	SoutheastAsia	SEA	Vietnam	Vietnam	No		2.41002	0.275213	F1f	F	O2a2b1a1a4a
GA001380	F	KHV	KHV	SoutheastAsia	SEA	Vietnam	Vietnam	No		2.49452	0.191761	M7b1a1a2	M7
GA001381	M	KHV	KHV	SoutheastAsia	SEA	Vietnam	Vietnam	No		2.36972	0.231534	M7b1a1a3	M7	O1b1a1a1a1a
GA001382	M	KHV	KHV	SoutheastAsia	SEA	Vietnam	Vietnam	No		2.44992	0.161222	C4d	C	Q1a1a1~
GA001383	F	KHV	KHV	SoutheastAsia	SEA	Vietnam	Vietnam	No		2.55145	0.215199	M7b1a1f	M7
GA001384	M	KHV	KHV	SoutheastAsia	SEA	Vietnam	Vietnam	No		2.46929	0.294389	R0+16189	R0	O2a2b1a1a3a
GA001385	F	KHV	KHV	SoutheastAsia	SEA	Vietnam	Vietnam	No		2.44562	0.164062	M7c1a	M7
GA001386	M	KHV	KHV	SoutheastAsia	SEA	Vietnam	Vietnam	No		2.48318	0.263494	F1a1a	F	O2a1c1a
GA001387	F	KHV	KHV	SoutheastAsia	SEA	Vietnam	Vietnam	No		2.50235	0.245384	F2a+@16291	F
GA001388	M	KHV	KHV	SoutheastAsia	SEA	Vietnam	Vietnam	No		2.71577	0.243963	F2b1	F	O2a2a1a2
GA001389	F	KHV	KHV	SoutheastAsia	SEA	Vietnam	Vietnam	No		2.49785	0.215909	F1f	F
GA001390	M	KHV	KHV	SoutheastAsia	SEA	Vietnam	Vietnam	No		2.47242	0.275213	B4a1c4	B	Q1a1a1~
GA001391	F	KHV	KHV	SoutheastAsia	SEA	Vietnam	Vietnam	No		2.43779	0.252486	F1a1a1	F
GA001392	M	KHV	KHV	SoutheastAsia	SEA	Vietnam	Vietnam	No		2.20403	0.0823864	M7b1a1a2	M7	O2a2a1a2
GA001393	M	KHV	KHV	SoutheastAsia	SEA	Vietnam	Vietnam	No		2.40708	0.1875	F1a1	F	O1b1a1a1a1a
GA001394	F	KHV	KHV	SoutheastAsia	SEA	Vietnam	Vietnam	No		2.46694	0.238636	F1a2a	F
GA001395	M	KHV	KHV	SoutheastAsia	SEA	Vietnam	Vietnam	No		2.53932	0.235795	N9a1	N9	O1b1a1a1a1a
GA001396	F	KHV	KHV	SoutheastAsia	SEA	Vietnam	Vietnam	No		2.56299	0.20277	M9a4a2	M9
GA001397	M	STU	STU	SouthAsia	SAS	UK	Sri Lanka	No		1.93505	0.317827	M18'38	M*	L1a2
GA001398	M	STU	STU	SouthAsia	SAS	UK	Sri Lanka	No		2.10074	0.272727	R30b2a	R*	H3a2b
GA001399	F	ITU	ITU	SouthAsia	SAS	UK	India	No		1.982	0.131747	R30b2a	R*
GA001400	M	ITU	ITU	SouthAsia	SAS	UK	India	No		2.14965	0.306463	M30	M*	H1a1d2
GA001401	M	ITU	ITU	SouthAsia	SAS	UK	India	No		2.39593	0.269531	M4a	M*	R1a-M417
GA001402	F	STU	STU	SouthAsia	SAS	UK	Sri Lanka	No		2.09957	0.227273	R5a2b	R*
GA001403	M	STU	STU	SouthAsia	SAS	UK	Sri Lanka	No		2.26663	0.288707	R6a1	R*	H3a2b
GA001404	F	STU	STU	SouthAsia	SAS	UK	Sri Lanka	No		2.10974	0.223366	M39b1	M*
GA001405	F	STU	STU	SouthAsia	SAS	UK	Sri Lanka	No		2.01937	0.188565	H13a2a	H
GA001406	M	STU	STU	SouthAsia	SAS	UK	Sri Lanka	No		2.25372	0.329545	H13a2a	H	R2a3a
GA001407	M	STU	STU	SouthAsia	SAS	UK	Sri Lanka	No		2.17567	0.415483	R31b	R*	J2a1
GA001408	F	ITU	ITU	SouthAsia	SAS	UK	India	No		2.15317	0.17294	J1b1b3	J
GA001409	F	ITU	ITU	SouthAsia	SAS	UK	India	No		2.12402	0.267045	R30b2a	R*
GA001410	M	ITU	ITU	SouthAsia	SAS	UK	India	No		2.21635	0.262074	M49d	M*	R2a3a
GA001411	M	ITU	ITU	SouthAsia	SAS	UK	India	No		2.04949	0.259588	M5c1	M*	L1a1
GA001412	F	ITU	ITU	SouthAsia	SAS	UK	India	No		2.01995	0.176136	M5a	M*
GA001413	F	ITU	ITU	SouthAsia	SAS	UK	India	No		2	0.222656	R5a2	R*
GA001414	M	ITU	ITU	SouthAsia	SAS	UK	India	No		2.19366	0.223722	M3	M*	R2a3a
GA001415	M	ITU	ITU	SouthAsia	SAS	UK	India	No		2.14652	0.329545	M3	M*	J2b2
GA001416	F	ITU	ITU	SouthAsia	SAS	UK	India	No		2.26585	0.316051	M6a1a	M*
GA001417	F	ITU	ITU	SouthAsia	SAS	UK	India	No		2.12696	0.190341	M18a	M*
GA001418	M	ITU	ITU	SouthAsia	SAS	UK	India	No		2.17156	0.208807	U2a1b	U	H1a1d2a
GA001419	F	ITU	ITU	SouthAsia	SAS	UK	India	No		2.33196	0.25142	K1a23	K
GA001420	M	ITU	ITU	SouthAsia	SAS	UK	India	No		2.24237	0.295455	M36b	M*	N
GA001421	M	ITU	ITU	SouthAsia	SAS	UK	India	No		2.14808	0.207386	M3a2	M*	R1a-M417
GA001422	F	ITU	ITU	SouthAsia	SAS	UK	India	No		2.12422	0.216619	R30a1b1	R*
GA001423	M	ITU	ITU	SouthAsia	SAS	UK	India	No		2.01467	0.299006	M3	M*	R1a1a1b2a2-Z2124
GA001424	M	ITU	ITU	SouthAsia	SAS	UK	India	No		1.97946	0.235795	M35b1	M*	R1a1a1b2a2-Z2124
GA001425	M	ITU	ITU	SouthAsia	SAS	UK	India	No		2.05516	0.239347	M66b	M*	R2a3a2b2c2b1
GA001426	M	ITU	ITU	SouthAsia	SAS	UK	India	No		1.97183	0.350852	T2	T	R1a1a1b2a2-Z2124
GA001427	F	ITU	ITU	SouthAsia	SAS	UK	India	No		2.3079	0.257457	M2c	M*
GA001428	F	ITU	ITU	SouthAsia	SAS	UK	India	No		2.00782	0.317827	T2	T
GA001429	F	ITU	ITU	SouthAsia	SAS	UK	India	No		1.92547	0.326705	W3a1b	W
GA001430	M	YRI	YRI	Africa	AFR	Nigeria	Nigeria	No				L0a1a3	L0	E1b1a1a1c1a1
GA001431	F	CHB	HAN	NortheastAsia	NEA	China	China	No		2.48044	0.184304	D4j3a	D
GA001432	F	CHB	HAN	NortheastAsia	NEA	China	China	No		2.54128	0.203125	B4a2b	B
GA001433	F	CHB	HAN	NortheastAsia	NEA	China	China	No		2.47379	0.209162	D5a2a1	D
GA001434	F	CHB	HAN	NortheastAsia	NEA	China	China	No		2.47887	0.241832	D5a2a1	D
GA001435	F	CHB	HAN	NortheastAsia	NEA	China	China	No		2.74883	0.23473	D4b1a2a	D
GA001436	F	CHB	HAN	NortheastAsia	NEA	China	China	No		2.67273	0.254972	M8a2	M8
GA001437	F	CHB	HAN	NortheastAsia	NEA	China	China	No		2.54617	0.173651	K3	K
GA001438	F	CHB	HAN	NortheastAsia	NEA	China	China	No		2.58959	0.23473	R0+16189	R0
GA001439	F	CHB	HAN	NortheastAsia	NEA	China	China	No		2.5624	0.140625	N10a	N*
GA001440	F	CHB	HAN	NortheastAsia	NEA	China	China	No		2.41451	0.26598	F2b1	F
GA001441	F	CHB	HAN	NortheastAsia	NEA	China	China	No		2.56612	0.325284	D4a	D
GA001442	M	YRI	YRI	Africa	AFR	Nigeria	Nigeria	No				L2a1c5	L2	E1b1a1a1c1a1
GA001443	M	YRI	YRI	Africa	AFR	Nigeria	Nigeria	No				L3b1a+152	L3	E1b1a1a1c1b
GA001444	F	YRI	YRI	Africa	AFR	Nigeria	Nigeria	No				L2a1m	L2
GA001445	F	YRI	YRI	Africa	AFR	Nigeria	Nigeria	No				L3e2a1b1	L3
GA001446	M	YRI	YRI	Africa	AFR	Nigeria	Nigeria	No				L3e2b+152	L3	E1b1a1a1c1a1
GA001447	F	YRI	YRI	Africa	AFR	Nigeria	Nigeria	No				L3e1a3b	L3
GA001448	M	YRI	YRI	Africa	AFR	Nigeria	Nigeria	No				L2a1a2a1a	L2	E1b1a1a1c1a1
GA001449	F	YRI	YRI	Africa	AFR	Nigeria	Nigeria	No				L3e2a1b	L3
GA001450	M	YRI	YRI	Africa	AFR	Nigeria	Nigeria	No				L2a1c3b2	L2	E1b1a1a1d1
GA001451	F	YRI	YRI	Africa	AFR	Nigeria	Nigeria	No				L1b1a	L1
GA001452	M	YRI	YRI	Africa	AFR	Nigeria	Nigeria	No				L2a1f	L2	E1a2a1a1a
GA001453	F	YRI	YRI	Africa	AFR	Nigeria	Nigeria	No				L1b1a15	L1
GA001454	M	YRI	YRI	Africa	AFR	Nigeria	Nigeria	No				L2a1c3b2	L2	E1b1a1a1c1a1
GA001455	F	YRI	YRI	Africa	AFR	Nigeria	Nigeria	No				L1b1a3	L1
GA001456	M	YRI	YRI	Africa	AFR	Nigeria	Nigeria	No				L3f1b3	L3	E1b1a1a1c1a1
GA001457	F	YRI	YRI	Africa	AFR	Nigeria	Nigeria	No				L3e2a1b1	L3
GA001458	F	YRI	YRI	Africa	AFR	Nigeria	Nigeria	No				L3e2b+152	L3
GA001459	M	YRI	YRI	Africa	AFR	Nigeria	Nigeria	No				L3e2b+152	L3	E1b1a1a1d1
GA001460	F	YRI	YRI	Africa	AFR	Nigeria	Nigeria	No				L2b	L2
GA001461	M	YRI	YRI	Africa	AFR	Nigeria	Nigeria	No				L2b3a	L2	E1b1a1a1c1a1
GA001462	M	YRI	YRI	Africa	AFR	Nigeria	Nigeria	No				L1c3b2	L1	E1b1a1a1d1
GA001463	F	YRI	YRI	Africa	AFR	Nigeria	Nigeria	No				L3b1a10	L3
GA001464	F	MKK	MAS	Africa	AFR	Kenya	Kenya	No		0.291667	0	M1a1	M*
GA001465	M	MKK	MAS	Africa	AFR	Kenya	Kenya	No		0.281103	0	L4b2a	L4	E1b1b1b2
GA001466	F	MKK	MAS	Africa	AFR	Kenya	Kenya	No		0.387324	0	L4b2a1	L4
GA001467	M	MKK	MAS	Africa	AFR	Kenya	Kenya	No		0.312011	0	M1a1	M*	E1b1b1b2
GA001468	F	MKK	MAS	Africa	AFR	Kenya	Kenya	No		0.451487	0	L3h1a2a1	L3
GA001469	M	MKK	MAS	Africa	AFR	Kenya	Kenya	No		0.330595	0	L3d1a1a1	L3	E1b1b1b2
GA001470	F	MKK	MAS	Africa	AFR	Kenya	Kenya	No		0.433881	0	L3h1a1	L3
GA001471	F	MKK	MAS	Africa	AFR	Kenya	Kenya	No		0.463224	0	L3a2a	L3
GA001472	M	MKK	MAS	Africa	AFR	Kenya	Kenya	No		0.356612	0	L5a1b	L5	A1b1b2b2~
GA001473	M	MKK	MAS	Africa	AFR	Kenya	Kenya	No		0.332942	0	L0a1c1	L0	E1b1b
GA001474	F	MKK	MAS	Africa	AFR	Kenya	Kenya	No		0.338224	0	L0f	L0
GA001475	F	MKK	MAS	Africa	AFR	Kenya	Kenya	No		0.347613	0	L0a2d	L0
GA001476	M	MKK	MAS	Africa	AFR	Kenya	Kenya	No		0.33216	0	L5b1b	L5	E1b1b1b2
GA001477	M	MKK	MAS	Africa	AFR	Kenya	Kenya	No		0.336268	0	L0a	L0	E2
GA001478	F	MKK	MAS	Africa	AFR	Kenya	Kenya	No		0.377543	0	L3b1a1a	L3
GA001479	M	MKK	MAS	Africa	AFR	Kenya	Kenya	No		0.354851	0	L5b1b	L5	E1b1a1a1d1
GA001480	F	MKK	MAS	Africa	AFR	Kenya	Kenya	No		0.52054	0	L5b1b	L5
GA001481	M	Japanese	JPN	NortheastAsia	NEA	Japan	Japan	No		2.64261	0.162997	B4a1c1a1	B	O1b2a1a1
GA001482	M	Japanese	JPN	NortheastAsia	NEA	Japan	Japan	No		2.72007	0.155895	F1b1a1a1a	F	O1b2a1
GA001483	M	Japanese	JPN	NortheastAsia	NEA	Japan	Japan	No		2.51819	0.176847	D5b1b1	D	D1b1a2
GA001484	M	Japanese	JPN	NortheastAsia	NEA	Japan	Japan	No		2.70501	0.257457	D4b1b1a1	D	O1b2a1a1
GA001485	M	Japanese	JPN	NortheastAsia	NEA	Japan	Japan	No		2.50959	0.240412	B4a1c3a	B	O1a1a
GA001486	M	Japanese	JPN	NortheastAsia	NEA	Japan	Japan	No		2.39456	0.268111	M7a1a	M7	O1b2a1
GA001487	M	Japanese	JPN	NortheastAsia	NEA	Japan	Japan	No		2.51585	0.231534	B5b1a2	B	O1b2a1
GA001488	M	Japanese	JPN	NortheastAsia	NEA	Japan	Japan	No		2.51878	0.308239	G1b+16129	G	O2a2b1a1a2a
GA001489	M	Japanese	JPN	NortheastAsia	NEA	Japan	Japan	No		2.46557	0.280185	M7a1a4	M7	D1b1a2
GA001490	M	Japanese	JPN	NortheastAsia	NEA	Japan	Japan	No		2.39163	0.181463	D4b2b1d	D	O2a1c1a
GA001491	M	Japanese	JPN	NortheastAsia	NEA	Japan	Japan	No		2.6162	0.185014	D4g1b	D	O1b2a1a1c
GA001492	M	Japanese	JPN	NortheastAsia	NEA	Japan	Japan	No		2.55477	0.166903	D4e2	D	D1b2a1
GA001493	M	Japanese	JPN	NortheastAsia	NEA	Japan	Japan	No		2.50802	0.243963	F1b1a1a1	F	O1b2a1a1a1
GA001494	M	Japanese	JPN	NortheastAsia	NEA	Japan	Japan	No		2.80164	0.264205	D4a1c	D	D1b1d1a
GA001495	M	Japanese	JPN	NortheastAsia	NEA	Japan	Japan	No		2.45403	0.177912	D4c1b1	D	D1b1d1
GA001496	M	Japanese	JPN	NortheastAsia	NEA	Japan	Japan	No		2.60759	0.285866	D5b1b	D	D1b1d1a
GA001497	M	Japanese	JPN	NortheastAsia	NEA	Japan	Japan	No		2.60876	0.228693	M7b1a1a1	M7	O1b2a1
GA001498	M	Japanese	JPN	NortheastAsia	NEA	Japan	Japan	No		2.5002	0.285511	D4b1b1a1	D	O1b2a1
GA001499	M	Japanese	JPN	NortheastAsia	NEA	Japan	Japan	No		2.62422	0.273082	N9b	N9	O1b2a1a1
GA001500	M	Japanese	JPN	NortheastAsia	NEA	Japan	Japan	No		2.4198	0.227273	M7b1a1a1a	M7	O1b2a1a1
GA001501	M	Japanese	JPN	NortheastAsia	NEA	Japan	Japan	No		2.58079	0.152344	B4a1c3b	B	O2a1c1a
GA001502	M	Japanese	JPN	NortheastAsia	NEA	Japan	Japan	No		2.33685	0.225497	D4a1b1	D	D1b1d1
GA001503	M	Japanese	JPN	NortheastAsia	NEA	Japan	Japan	No		2.46459	0.275923	N9b	N9	O2a2b1a1
GA001504	M	Japanese	JPN	NortheastAsia	NEA	Japan	Japan	No		2.44777	0.246449	D4a1a1	D	O1b2a1a1
GA001505	M	Japanese	JPN	NortheastAsia	NEA	Japan	Japan	No		2.51193	0.205611	M13a1a	M*	D1b1a2
GA001506	M	Japanese	JPN	NortheastAsia	NEA	Japan	Japan	No		2.44151	0.248935	D5a1a2	D	D1b1a2
GA001507	M	Japanese	JPN	NortheastAsia	NEA	Japan	Japan	No		2.44112	0.28267	A14	A	D1b1d1
GA001508	M	Japanese	JPN	NortheastAsia	NEA	Japan	Japan	No		2.62911	0.214134	B5b2a2a1	B	O1b2a1a1
GA001509	M	Japanese	JPN	NortheastAsia	NEA	Japan	Japan	No		2.4734	0.255682	D4c1b1	D	O1b2a1
GA001510	M	Japanese	JPN	NortheastAsia	NEA	Japan	Japan	No		2.74335	0.198864	N9a2a	N9	D1b2a1
GA001511	F	Buryat	BUR	NortheastAsia	NEA	Mongolia	Mongolia	No		2.73259	0.20348	B4c1a2	B
GA001512	M	Buryat	BUR	NortheastAsia	NEA	Mongolia	Mongolia	No		2.51369	0.207386	D4b2b	D	N3a5a-B199
GA001513	M	Buryat	BUR	NortheastAsia	NEA	Mongolia	Mongolia	No		2.473	0.330256	M7c1a2a1	M7	N3a5a-B199
GA001514	F	Buryat	BUR	NortheastAsia	NEA	Mongolia	Mongolia	No		2.5626	0.190696	D5c+16311	D
GA001515	F	Xhalxh	KHL	NortheastAsia	NEA	Mongolia	Mongolia	No		2.5221	0.244318	D4j7a	D
GA001516	F	Mongola	MNG	NortheastAsia	NEA	Mongolia	Mongolia	No		2.45912	0.180043	G2a2	G
GA001517	F	Xhalxh	KHL	NortheastAsia	NEA	Mongolia	Mongolia	No		2.46987	0.175426	A14	A
GA001518	F	Buryat	BUR	NortheastAsia	NEA	Mongolia	Mongolia	No		2.51761	0.12571	B4c1a2	B
GA001519	M	Buryat	BUR	NortheastAsia	NEA	Mongolia	Mongolia	No		2.32844	0.228338	D4j3a	D	N3a5a-B199
GA001520	F	Buryat	BUR	NortheastAsia	NEA	Mongolia	Mongolia	No		2.22027	0.190341	D3	D
GA001521	M	Xhalxh	KHL	NortheastAsia	NEA	Mongolia	Mongolia	No		2.54206	0.214134	M7c1a4a	M7	C2e1a1
GA001522	F	Buryat	BUR	NortheastAsia	NEA	Mongolia	Mongolia	No		2.69327	0.301491	F1b1+@152	F
GA001523	F	Xhalxh	KHL	NortheastAsia	NEA	Mongolia	Mongolia	No		2.97222	0.233665	M7a1a7	M7
GA001524	F	Xhalxh	KHL	NortheastAsia	NEA	Mongolia	Mongolia	No		2.36052	0.101207	U5b2a1a2	U
GA001525	F	Xhalxh	KHL	NortheastAsia	NEA	Mongolia	Mongolia	No		2.52876	0.14027	D5a2a1+@16172	D
GA001526	F	Buryat	BUR	NortheastAsia	NEA	Mongolia	Mongolia	No		2.4329	0.194247	H5a1	H
GA001527	M	Buryat	BUR	NortheastAsia	NEA	Mongolia	Mongolia	No		2.3615	0.259588	H1	H	C2b1a3~
GA001528	F	Buryat	BUR	NortheastAsia	NEA	Mongolia	Mongolia	No	Yes (GA001583)	2.51448	0.154119	D4b1a	D
GA001529	M	Buryat	BUR	NortheastAsia	NEA	Mongolia	Mongolia	No		2.44444	0.257102	D4o2	D	N3a5a-B199
GA001530	F	Buryat	BUR	NortheastAsia	NEA	Mongolia	Mongolia	No		2.4642	0.37429	C4b1b	C
GA001531	F	Buryat	BUR	NortheastAsia	NEA	Mongolia	Mongolia	No		2.49159	0.274858	G2a2	G
GA001532	F	Buryat	BUR	NortheastAsia	NEA	Mongolia	Mongolia	No		2.49276	0.32848	C4b1a	C
GA001533	M	Buryat	BUR	NortheastAsia	NEA	Mongolia	Mongolia	No		2.56397	0.309659	G2a2	G	O2b
GA001534	M	Buryat	BUR	NortheastAsia	NEA	Mongolia	Mongolia	No		2.49922	0.189986	C5d1	C	O2a2b2a2
GA001535	M	Buryat	BUR	NortheastAsia	NEA	Mongolia	Mongolia	No		2.39261	0.269886	D5a2a2	D	N3a5a-B199
GA001536	F	Buryat	BUR	NortheastAsia	NEA	Mongolia	Mongolia	No		2.31475	0.119673	C7a1c	C
GA001537	M	Buryat	BUR	NortheastAsia	NEA	Mongolia	Mongolia	No		2.34116	0.20277	D5a2a2	D	N3a5a-B199
GA001538	F	Buryat	BUR	NortheastAsia	NEA	Mongolia	Mongolia	No		2.28756	0.175426	U8a1a1b1	U
GA001539	F	Buryat	BUR	NortheastAsia	NEA	Mongolia	Mongolia	No		2.49041	0.259588	HV13b	HV
GA001540	F	Buryat	BUR	NortheastAsia	NEA	Mongolia	Mongolia	No		2.35466	0.168679	D2b2	D
GA001541	M	Buryat	BUR	NortheastAsia	NEA	Mongolia	Mongolia	No		2.40004	0.186435	D4g2b	D	N3a5a-B199
GA001542	M	Buryat	BUR	NortheastAsia	NEA	Mongolia	Mongolia	No		2.48376	0.207031	U5a1b1c1	U	D1a1a
GA001543	F	Buryat	BUR	NortheastAsia	NEA	Mongolia	Mongolia	No		2.4957	0.294389	D4j8	D
GA001544	F	Buryat	BUR	NortheastAsia	NEA	Mongolia	Mongolia	No		2.32199	0.244318	A1a1	A
GA001545	F	Buryat	BUR	NortheastAsia	NEA	Mongolia	Mongolia	No		2.70579	0.24858	W6	W
GA001546	F	Buryat	BUR	NortheastAsia	NEA	Mongolia	Mongolia	No		2.5802	0.179332	D4g2a1	D
GA001547	F	Buryat	BUR	NortheastAsia	NEA	Mongolia	Mongolia	No		2.66256	0.21733	B4c1a2	B
GA001548	M	Buryat	BUR	NortheastAsia	NEA	Mongolia	Mongolia	No		2.56553	0.25142	D2b1a	D	N3a5a-B199
GA001549	M	Buryat	BUR	NortheastAsia	NEA	Mongolia	Mongolia	No		2.32805	0.201705	W6	W	N3a5a
GA001550	F	Buryat	BUR	NortheastAsia	NEA	Mongolia	Mongolia	No		2.49667	0.257102	A5a1a	A
GA001551	M	Buryat	BUR	NortheastAsia	NEA	Mongolia	Mongolia	No		2.64574	0.25142	M11a2	M*	N3a5a-B199
GA001552	F	Buryat	BUR	NortheastAsia	NEA	Mongolia	Mongolia	No		2.48239	0.213423	D4g	D
GA001553	F	Buryat	BUR	NortheastAsia	NEA	Mongolia	Mongolia	No		2.55751	0.253551	D4o2	D
GA001554	F	Buryat	BUR	NortheastAsia	NEA	Mongolia	Mongolia	No		2.57707	0.195668	D4j8	D
GA001555	M	Buryat	BUR	NortheastAsia	NEA	Mongolia	Mongolia	No		2.4284	0.14098	Y1a1	Y	N3a5a-B199
GA001556	F	Xhalxh	KHL	NortheastAsia	NEA	Mongolia	Mongolia	No		2.48318	0.224787	C4a2a1	C
GA001557	F	Buryat	BUR	NortheastAsia	NEA	Mongolia	Mongolia	No		2.57297	0.280895	D4c2b	D
GA001558	F	Buryat	BUR	NortheastAsia	NEA	Mongolia	Mongolia	No		2.58959	0.164418	C4a1a4a	C
GA001559	M	Buryat	BUR	NortheastAsia	NEA	Mongolia	Mongolia	No		2.36815	0.196378	D5a2a2	D	O2a1c1a
GA001560	F	Buryat	BUR	NortheastAsia	NEA	Mongolia	Mongolia	No		2.53971	0.210227	U4a1e	U
GA001561	M	Buryat	BUR	NortheastAsia	NEA	Mongolia	Mongolia	No		2.39515	0.18608	F1b1b	F	N3a5a-B199
GA001562	F	Buryat	BUR	NortheastAsia	NEA	Mongolia	Mongolia	No		2.42019	0.138849	D2b2	D
GA001563	F	Buryat	BUR	NortheastAsia	NEA	Mongolia	Mongolia	No	Yes (GA001600)	2.36346	0.227628	A1a1	A
GA001564	M	Buryat	BUR	NortheastAsia	NEA	Mongolia	Mongolia	No		2.55595	0.174716	A5a1a	A	C2b1a2a1a
GA001565	M	Buryat	BUR	NortheastAsia	NEA	Mongolia	Mongolia	No		2.26976	0.1875	H1c22	H	N3a5a-B199
GA001566	F	Buryat	BUR	NortheastAsia	NEA	Mongolia	Mongolia	No		2.51604	0.181818	D4o2a	D
GA001567	F	Buryat	BUR	NortheastAsia	NEA	Mongolia	Mongolia	No		2.43153	0.123935	D4o2a	D
GA001568	F	Xhalxh	KHL	NortheastAsia	NEA	Mongolia	Mongolia	No		2.50606	0.240057	G2a2a	G
GA001569	F	Buryat	BUR	NortheastAsia	NEA	Mongolia	Mongolia	No		2.78521	0.25071	G2a1	G
GA001570	F	Buryat	BUR	NortheastAsia	NEA	Mongolia	Mongolia	No		2.4957	0.213068	M10a1a1b1	M*
GA001571	M	Buryat	BUR	NortheastAsia	NEA	Mongolia	Mongolia	No		2.37578	0.294744	A1a1	A	N3a5a-B199
GA001572	F	Buryat	BUR	NortheastAsia	NEA	Mongolia	Mongolia	No		2.48415	0.193892	B5b2+@204	B
GA001573	F	Buryat	BUR	NortheastAsia	NEA	Mongolia	Mongolia	No		2.62128	0.253906	D4o1a	D
GA001574	M	Buryat	BUR	NortheastAsia	NEA	Mongolia	Mongolia	No		2.18447	0.163707	M10a1a1b1	M*	O1b1a1a1a1b2
GA001575	F	Buryat	BUR	NortheastAsia	NEA	Mongolia	Mongolia	No		2.66647	0.209872	A+152+16362	A
GA001576	M	Buryat	BUR	NortheastAsia	NEA	Mongolia	Mongolia	No		2.66138	0.208097	D5a2a1+@16172	D	N3a5a-B199
GA001577	F	Buryat	BUR	NortheastAsia	NEA	Mongolia	Mongolia	No		2.50978	0.151278	B4c1a2	B
GA001578	F	Buryat	BUR	NortheastAsia	NEA	Mongolia	Mongolia	No		2.60603	0.199574	F1b1e	F
GA001579	F	Buryat	BUR	NortheastAsia	NEA	Mongolia	Mongolia	No	Yes (GA001582)	2.23063	0.131747	M7c1b1	M7
GA001580	M	Buryat	BUR	NortheastAsia	NEA	Mongolia	Mongolia	No		2.50391	0.138849	D4o2a	D	N3a5a-B199
GA001581	F	Buryat	BUR	NortheastAsia	NEA	Mongolia	Mongolia	No		2.57414	0.337358	J1b2	J
GA001582	M	Buryat	BUR	NortheastAsia	NEA	Mongolia	Mongolia	No		2.28482	0.205966	M7c1b1	M7	C2b1
GA001583	F	Buryat	BUR	NortheastAsia	NEA	Mongolia	Mongolia	No		2.53854	0.174361	D4b1a	D
GA001584	F	Buryat	BUR	NortheastAsia	NEA	Mongolia	Mongolia	No		2.53619	0.244318	R9b1a2a	R9
GA001585	F	Buryat	BUR	NortheastAsia	NEA	Mongolia	Mongolia	No		2.50959	0.289062	D2b1a	D
GA001586	M	Buryat	BUR	NortheastAsia	NEA	Mongolia	Mongolia	No		2.44073	0.136009	M7c1b1	M7	N3a5a-B199
GA001587	F	Buryat	BUR	NortheastAsia	NEA	Mongolia	Mongolia	No		2.41275	0.203835	H1b2	H
GA001588	F	Buryat	BUR	NortheastAsia	NEA	Mongolia	Mongolia	No		2.52191	0.198509	A1a1	A
GA001589	F	Buryat	BUR	NortheastAsia	NEA	Mongolia	Mongolia	No		2.28286	0.256747	HV13b	HV
GA001590	M	Buryat	BUR	NortheastAsia	NEA	Mongolia	Mongolia	No		2.37207	0.216619	B5b2+@204	B	N3a5a-B199
GA001591	M	Buryat	BUR	NortheastAsia	NEA	Mongolia	Mongolia	No		2.52308	0.219815	D4i2	D	C2b1a2a
GA001592	F	Buryat	BUR	NortheastAsia	NEA	Mongolia	Mongolia	No		2.40043	0.299716	G2a5	G
GA001593	F	Xhalxh	KHL	NortheastAsia	NEA	Mongolia	Mongolia	No		2.53756	0.278764	C4	C
GA001594	M	Buryat	BUR	NortheastAsia	NEA	Mongolia	Mongolia	No		2.38302	0.200639	H1c22	H	N3a5a-B199
GA001595	F	Buryat	BUR	NortheastAsia	NEA	Mongolia	Mongolia	No		2.48728	0.223722	HV13b	HV
GA001596	F	Buryat	BUR	NortheastAsia	NEA	Mongolia	Mongolia	No		2.48083	0.251065	A+152+16362	A
GA001597	F	Xhalxh	KHL	NortheastAsia	NEA	Mongolia	Mongolia	No		2.30477	0.253906	B5b2a1	B
GA001598	M	Buryat	BUR	NortheastAsia	NEA	Mongolia	Mongolia	No		2.25509	0.279474	M9a1a1	M9	N3a5a-B199
GA001599	F	Buryat	BUR	NortheastAsia	NEA	Mongolia	Mongolia	No		2.72613	0.247869	D4b1a	D
GA001600	F	Buryat	BUR	NortheastAsia	NEA	Mongolia	Mongolia	No		2.36991	0.210227	A1a1	A
GA001601	F	Buryat	BUR	NortheastAsia	NEA	Mongolia	Mongolia	No		2.36444	0.134233	D4i2	D
GA001602	F	Buryat	BUR	NortheastAsia	NEA	Mongolia	Mongolia	No		2.34527	0.258523	M7c1a2a1	M7
GA001603	M	Buryat	BUR	NortheastAsia	NEA	Mongolia	Mongolia	No		2.3572	0.321733	C4b1b	C	N3a5a-B199
GA001604	F	Xhalxh	KHL	NortheastAsia	NEA	Mongolia	Mongolia	No		2.79206	0.191406	G2a5	G
GA001605	M	Buryat	BUR	NortheastAsia	NEA	Mongolia	Mongolia	No		2.56103	0.209872	M11a2	M*	O2a2b1a2a1a2a1
GA001606	M	Buryat	BUR	NortheastAsia	NEA	Mongolia	Mongolia	No		2.6475	0.260298	D4m2a1	D	C2b1a3~
GA001607	M	Buryat	BUR	NortheastAsia	NEA	Mongolia	Mongolia	No		2.53775	0.224077	A14	A	N3a5a-B199
GA001608	F	Buryat	BUR	NortheastAsia	NEA	Mongolia	Mongolia	No		2.53873	0.246804	M11a2	M*
GA001609	M	Xhalxh	KHL	NortheastAsia	NEA	Mongolia	Mongolia	No		2.69405	0.15696	D4j10	D	C2b1a1b1
GA001610	M	Buryat	BUR	NortheastAsia	NEA	Mongolia	Mongolia	No		2.4998	0.283026	U1a1a3	U	N3a5a-B199
GA001611	F	Korean	KOR	NortheastAsia	NEA	KOREA	KOREA	No		2.59761	0.272372	Z4	Z
GA001612	M	Korean	KOR	NortheastAsia	NEA	KOREA	KOREA	No		2.74491	0.285156	D4h1c1	D	O2a2b1a2a1a1a
GA001613	M	Korean	KOR	NortheastAsia	NEA	KOREA	KOREA	No		2.56944	0.167969	A5a1a	A	O2a2a1a
GA001614	M	Korean	KOR	NortheastAsia	NEA	KOREA	KOREA	No		2.68682	0.198153	M7a1a	M7	C2e2
GA001615	M	Korean	KOR	NortheastAsia	NEA	KOREA	KOREA	No		2.78912	0.155895	D4b2a2a1	D	O2a1c
GA001616	F	Korean	KOR	NortheastAsia	NEA	KOREA	KOREA	No		2.35113	0.208807	D5a1a2	D
GA001617	M	Korean	KOR	NortheastAsia	NEA	KOREA	KOREA	No		2.57649	0.201349	D4a1c	D	C2e1
GA001618	M	Korean	KOR	NortheastAsia	NEA	KOREA	KOREA	No		2.13908	0.20419	D4a1c	D	D1
GA001619	F	Korean	KOR	NortheastAsia	NEA	KOREA	KOREA	No		2.48376	0.253196	N9a2a	N9
GA001620	F	Korean	KOR	NortheastAsia	NEA	KOREA	KOREA	No		2.56671	0.449929	B5b1	B
GA001621	M	Korean	KOR	NortheastAsia	NEA	KOREA	KOREA	No		2.4286	0.269531	D4b2b2a1	D	O1b2a1
GA001622	M	Korean	KOR	NortheastAsia	NEA	KOREA	KOREA	No		2.55849	0.291903	D4n	D	O2a1c
GA001623	F	Korean	KOR	NortheastAsia	NEA	KOREA	KOREA	No		2.49824	0.20277	G2a1	G
GA001624	F	Korean	KOR	NortheastAsia	NEA	KOREA	KOREA	No		2.5802	0.223722	B4b1b	B
GA001625	F	Korean	KOR	NortheastAsia	NEA	KOREA	KOREA	No		2.59409	0.185724	D4+195	D
GA001626	F	Korean	KOR	NortheastAsia	NEA	KOREA	KOREA	No		2.51937	0.208097	B4b1a1	B
GA001627	M	Korean	KOR	NortheastAsia	NEA	KOREA	KOREA	No		2.42332	0.171875	F1c1a1	F	O2a1a2
GA001628	F	Korean	KOR	NortheastAsia	NEA	KOREA	KOREA	No		2.4599	0.15554	M8a3	M8
GA001629	M	Korean	KOR	NortheastAsia	NEA	KOREA	KOREA	No		2.49707	0.175781	A15	A	C2e1
GA001630	F	Korean	KOR	NortheastAsia	NEA	KOREA	KOREA	No		2.40336	0.211293	M10a1b	M*
GA001631	M	Korean	KOR	NortheastAsia	NEA	KOREA	KOREA	No		2.49374	0.214134	D4b2b2a1	D	O1b2a1
GA001632	F	Korean	KOR	NortheastAsia	NEA	KOREA	KOREA	No		2.4374	0.211648	B4b1b	B
GA001633	M	Korean	KOR	NortheastAsia	NEA	KOREA	KOREA	No		2.63811	0.294389	D4	D	O2a1c1a5
GA001634	F	Korean	KOR	NortheastAsia	NEA	KOREA	KOREA	No		2.56299	0.241122	B4a1c3a	B
GA001635	F	Korean	KOR	NortheastAsia	NEA	KOREA	KOREA	No		2.72359	0.314276	D4g1b	D
GA001636	M	Korean	KOR	NortheastAsia	NEA	KOREA	KOREA	No		2.31495	0.239347	B4c1a1	B	O1b2a1
GA001637	M	Korean	KOR	NortheastAsia	NEA	KOREA	KOREA	No		2.32316	0.227983	D5b2	D	C2e1a
GA001638	M	Korean	KOR	NortheastAsia	NEA	KOREA	KOREA	No		2.64397	0.177557	G1a	G	C2e1a
GA001639	F	Korean	KOR	NortheastAsia	NEA	KOREA	KOREA	No		2.42684	0.273793	B4c1c1	B
GA001640	M	Korean	KOR	NortheastAsia	NEA	KOREA	KOREA	No		2.58509	0.17081	G1a1a	G	O2a1c1a5
GA001641	F	Korean	KOR	NortheastAsia	NEA	KOREA	KOREA	No		2.54343	0.223722	B4c1a1b	B
GA001642	M	Korean	KOR	NortheastAsia	NEA	KOREA	KOREA	No		2.56377	0.23331	F2f	F	C2b1
GA001643	F	Korean	KOR	NortheastAsia	NEA	KOREA	KOREA	No		2.38948	0.0951705	A1	A
GA001644	F	Korean	KOR	NortheastAsia	NEA	KOREA	KOREA	No		2.55262	0.199929	C5a1	C
GA001645	M	Korean	KOR	NortheastAsia	NEA	KOREA	KOREA	No		2.41354	0.224787	Z4a1a1	Z	O2a2b1a2b
GA001646	F	Korean	KOR	NortheastAsia	NEA	KOREA	KOREA	No		2.42586	0.220881	F1b1a1a	F
GA001647	M	Korean	KOR	NortheastAsia	NEA	KOREA	KOREA	No		2.32923	0.310369	M10a2	M*	D1b1d1
GA001648	M	Korean	KOR	NortheastAsia	NEA	KOREA	KOREA	No		2.78619	0.216619	G1a3	G	O2a1c1a5
GA001649	F	Korean	KOR	NortheastAsia	NEA	KOREA	KOREA	No		2.40884	0.267045	G1a1	G
GA001650	F	Korean	KOR	NortheastAsia	NEA	KOREA	KOREA	No		2.518	0.205256	B4f	B
GA001651	M	Korean	KOR	NortheastAsia	NEA	KOREA	KOREA	No		2.76604	0.244673	N9a3	N9	D1b1d1
GA001652	M	Korean	KOR	NortheastAsia	NEA	KOREA	KOREA	No		2.26702	0.232599	D4e	D	O1b2a1
GA001653	M	Korean	KOR	NortheastAsia	NEA	KOREA	KOREA	No		2.59429	0.3125	M7b1a1a1	M7	O2a1c
GA001654	M	Korean	KOR	NortheastAsia	NEA	KOREA	KOREA	No		2.72066	0.282315	M7a1a7	M7	C2e1a1
GA001655	M	Korean	KOR	NortheastAsia	NEA	KOREA	KOREA	No		2.83881	0.24929	F1b1a2	F	O1b2a1
GA001656	M	Korean	KOR	NortheastAsia	NEA	KOREA	KOREA	No		2.4464	0.244318	B4c1b2	B	C1a1~
GA001657	F	Korean	KOR	NortheastAsia	NEA	KOREA	KOREA	No		2.45423	0.255682	A5a1a1	A
GA001658	M	Korean	KOR	NortheastAsia	NEA	KOREA	KOREA	No		2.55536	0.250355	D5a2b	D	C2e1a
GA001659	F	Korean	KOR	NortheastAsia	NEA	KOREA	KOREA	No		2.58822	0.392401	B4f1	B
GA001660	F	Korean	KOR	NortheastAsia	NEA	KOREA	KOREA	No		2.49824	0.192116	B4b1b	B
GA001661	F	Korean	KOR	NortheastAsia	NEA	KOREA	KOREA	No		2.39221	0.17294	D4e2a	D
GA001662	F	Korean	KOR	NortheastAsia	NEA	KOREA	KOREA	No		2.50215	0.164418	D4b2	D
GA001663	F	Korean	KOR	NortheastAsia	NEA	KOREA	KOREA	No		2.48865	0.269886	F1a1	F
GA001664	M	Korean	KOR	NortheastAsia	NEA	KOREA	KOREA	No		2.78678	0.152344	A5	A	O2a2b1a2a1
GA001665	M	Korean	KOR	NortheastAsia	NEA	KOREA	KOREA	No		2.47379	0.196733	B5a2a1+16129	B	O1b2a1
GA001666	F	Korean	KOR	NortheastAsia	NEA	KOREA	KOREA	No		2.65043	0.214134	D4b2b1	D
GA001667	M	Korean	KOR	NortheastAsia	NEA	KOREA	KOREA	No		2.55614	0.185014	G1a1a	G	O2a1c1a
GA001668	F	Korean	KOR	NortheastAsia	NEA	KOREA	KOREA	No		2.64495	0.14169	M7a1a9	M7
GA001669	M	Korean	KOR	NortheastAsia	NEA	KOREA	KOREA	No		2.63459	0.179332	B4b1a1c	B	O2a2b1a1
GA001670	M	Korean	KOR	NortheastAsia	NEA	KOREA	KOREA	No		2.49237	0.325994	G2a1d1a	G	O1b2a1
GA001671	M	Korean	KOR	NortheastAsia	NEA	KOREA	KOREA	No		2.63811	0.245739	N9b1a	N9	C2e1a
GA001672	M	Korean	KOR	NortheastAsia	NEA	KOREA	KOREA	No		2.22946	0.320312	D5c2	D	C2e1a
GA001673	M	Korean	KOR	NortheastAsia	NEA	KOREA	KOREA	No		2.52015	0.164418	G1a1a1	G	O1b2a1
GA001674	M	Korean	KOR	NortheastAsia	NEA	KOREA	KOREA	No		2.50743	0.167614	M7b1a1a1	M7	O2a2b1a2b
GA001675	F	Korean	KOR	NortheastAsia	NEA	KOREA	KOREA	No		2.51037	0.139205	D5a1a1	D
GA001676	M	Korean	KOR	NortheastAsia	NEA	KOREA	KOREA	No		2.45168	0.162642	D4q	D	O1b2a1
GA001677	M	Korean	KOR	NortheastAsia	NEA	KOREA	KOREA	No		2.32786	0.207031	B4c1a1b	B	O1b2a1
GA001678	M	Korean	KOR	NortheastAsia	NEA	KOREA	KOREA	No		2.2279	0.24858	B5b2a2	B	N
GA001679	M	Korean	KOR	NortheastAsia	NEA	KOREA	KOREA	No		2.68975	0.287997	F1c	F	O2a1c1a5
GA001680	F	Korean	KOR	NortheastAsia	NEA	KOREA	KOREA	No		2.41373	0.197443	D4	D
GA001681	F	Korean	KOR	NortheastAsia	NEA	KOREA	KOREA	No		2.29851	0.268821	D4h1c1	D
GA001682	F	Korean	KOR	NortheastAsia	NEA	KOREA	KOREA	No		2.54734	0.277699	G1a1a	G
GA001683	F	Korean	KOR	NortheastAsia	NEA	KOREA	KOREA	No		2.41569	0.262074	G3a2+152	G
GA001684	F	Korean	KOR	NortheastAsia	NEA	KOREA	KOREA	No		2.4689	0.196378	A3	A
GA001685	F	Korean	KOR	NortheastAsia	NEA	KOREA	KOREA	No		2.64163	0.269531	A5a1a1b	A
GA001686	F	Korean	KOR	NortheastAsia	NEA	KOREA	KOREA	No		2.39945	0.289418	N9a4a	N9
GA001687	F	Korean	KOR	NortheastAsia	NEA	KOREA	KOREA	No		2.52367	0.131747	N9a2a	N9
GA001688	F	Korean	KOR	NortheastAsia	NEA	KOREA	KOREA	No		2.41608	0.275568	B4b1a1c	B
GA001689	F	Korean	KOR	NortheastAsia	NEA	KOREA	KOREA	No		2.73142	0.203835	A3	A
GA001690	F	Korean	KOR	NortheastAsia	NEA	KOREA	KOREA	No		2.42234	0.245028	D4k	D
GA001691	M	Korean	KOR	NortheastAsia	NEA	KOREA	KOREA	No		2.66217	0.351918	D4j	D	O2a2b1a1
GA001692	F	Korean	KOR	NortheastAsia	NEA	KOREA	KOREA	No		2.41667	0.151989	M7a1a	M7
GA001693	M	Korean	KOR	NortheastAsia	NEA	KOREA	KOREA	No		2.4286	0.231179	M11b2	M*	O2a1c
GA001694	M	Korean	KOR	NortheastAsia	NEA	KOREA	KOREA	No		2.47926	0.311435	M7b1a1a1	M7	O2a1c1a5
GA001695	F	Korean	KOR	NortheastAsia	NEA	KOREA	KOREA	No		2.70051	0.158736	D4b2b1	D
GA001696	M	Korean	KOR	NortheastAsia	NEA	KOREA	KOREA	No		2.57531	0.237571	D4a1c	D	O2a2b1a1
GA001697	M	Korean	KOR	NortheastAsia	NEA	KOREA	KOREA	No		2.54793	0.185369	M11b1a	M*	O2a2a1a
GA001698	F	Korean	KOR	NortheastAsia	NEA	KOREA	KOREA	No		2.57668	0.190341	M7a1a1	M7
GA001699	F	Korean	KOR	NortheastAsia	NEA	KOREA	KOREA	No		2.46596	0.257457	Y1b1	Y
GA001700	M	Korean	KOR	NortheastAsia	NEA	KOREA	KOREA	No		2.50704	0.12358	B4a3	B	O2a1c1a
GA001701	F	Korean	KOR	NortheastAsia	NEA	KOREA	KOREA	No		2.60407	0.203835	G1a1a	G
GA001702	M	Korean	KOR	NortheastAsia	NEA	KOREA	KOREA	No		2.38732	0.166548	C5d	C	O2a2a1a
GA001703	M	Korean	KOR	NortheastAsia	NEA	KOREA	KOREA	No		2.42449	0.275213	D4j3a	D	O2a1c1a1a1a
GA001704	F	Korean	KOR	NortheastAsia	NEA	KOREA	KOREA	No		2.57433	0.305753	B4b1c1	B
GA001705	M	Korean	KOR	NortheastAsia	NEA	KOREA	KOREA	No		2.50293	0.117898	B4c1c	B	O2a2a1a
GA001706	F	Korean	KOR	NortheastAsia	NEA	KOREA	KOREA	No		2.41725	0.275213	B5a2a1b	B
GA001707	M	Korean	KOR	NortheastAsia	NEA	KOREA	KOREA	No		2.42488	0.189276	M9a1a1b	M9	O2a2b1a1a2a
GA001708	F	Korean	KOR	NortheastAsia	NEA	KOREA	KOREA	No		2.52836	0.214489	B4a1b1	B
GA001709	F	Korean	KOR	NortheastAsia	NEA	KOREA	KOREA	No		2.51135	0.222656	B4b1a1c	B
GA001710	M	Korean	KOR	NortheastAsia	NEA	KOREA	KOREA	No		2.652	0.148438	G1a1a	G	O1b2a1
GA001711	F	Korean	KOR	NortheastAsia	NEA	KOREA	KOREA	No		2.60426	0.220881	N9a2a	N9
GA001712	F	Korean	KOR	NortheastAsia	NEA	KOREA	KOREA	No		2.70364	0.28267	C4a2a1	C
GA001713	F	Korean	KOR	NortheastAsia	NEA	KOREA	KOREA	No		2.64104	0.299361	M7a1b1	M7
GA001714	F	Korean	KOR	NortheastAsia	NEA	KOREA	KOREA	No		2.43153	0.274858	D4a1	D
GA001715	M	Korean	KOR	NortheastAsia	NEA	KOREA	KOREA	No		2.40884	0.231534	D4b2b1	D	O1b2a1
GA001716	F	Korean	KOR	NortheastAsia	NEA	KOREA	KOREA	No		2.54675	0.232599	D4j3	D
GA001717	F	Korean	KOR	NortheastAsia	NEA	KOREA	KOREA	No		2.49883	0.216264	M7c1a2a1	M7
GA001718	M	Korean	KOR	NortheastAsia	NEA	KOREA	KOREA	No		2.50156	0.336293	Y2b	Y	C2e1a
GA001719	F	Korean	KOR	NortheastAsia	NEA	KOREA	KOREA	No		2.48415	0.17223	D4g1	D
GA001720	F	Korean	KOR	NortheastAsia	NEA	KOREA	KOREA	No		2.60113	0.214134	M8a1	M8
GA001721	M	Korean	KOR	NortheastAsia	NEA	KOREA	KOREA	No		2.52269	0.177557	D4a1c	D	O2a2b1a2a1
GA001722	F	Korean	KOR	NortheastAsia	NEA	KOREA	KOREA	No		2.46283	0.182884	M10a1	M*
GA001723	F	Korean	KOR	NortheastAsia	NEA	KOREA	KOREA	No		2.50861	0.175426	M8a3	M8
GA001724	M	Korean	KOR	NortheastAsia	NEA	KOREA	KOREA	No		2.59507	0.383168	D4e	D	O1b2a1
GA001725	M	Korean	KOR	NortheastAsia	NEA	KOREA	KOREA	No	Yes (GA001726)	2.518	0.171165	D4a1	D	O2a1c1a5
GA001726	M	Korean	KOR	NortheastAsia	NEA	KOREA	KOREA	No		2.49335	0.223366	D4a1	D	O2a1c1a5
GA001727	F	Korean	KOR	NortheastAsia	NEA	KOREA	KOREA	No		2.81925	0.25142	F1a1	F
GA001728	M	Korean	KOR	NortheastAsia	NEA	KOREA	KOREA	No		2.42977	0.238281	M8a3	M8	O2a2b1a1a5
GA001729	F	Korean	KOR	NortheastAsia	NEA	KOREA	KOREA	No		2.54734	0.256747	D4b2b2	D
GA001730	M	Korean	KOR	NortheastAsia	NEA	KOREA	KOREA	No		2.41334	0.247514	M7c1a3	M7	O2a2b1a2a1
GA001731	M	Korean	KOR	NortheastAsia	NEA	KOREA	KOREA	No		2.57297	0.204901	G1a	G	C2e2
GA001732	F	Korean	KOR	NortheastAsia	NEA	KOREA	KOREA	No		2.53169	0.180043	G1a1a	G
GA001733	F	Korean	KOR	NortheastAsia	NEA	KOREA	KOREA	No		2.71479	0.244673	F1b1a2	F
GA001734	M	Korean	KOR	NortheastAsia	NEA	KOREA	KOREA	No		2.45129	0.229403	B4f	B	O1b2a1
GA001735	F	Korean	KOR	NortheastAsia	NEA	KOREA	KOREA	No		2.60544	0.171875	D4g1	D
GA001736	M	Korean	KOR	NortheastAsia	NEA	KOREA	KOREA	No		2.49531	0.235085	D4m1	D	C2b1
GA001737	F	Korean	KOR	NortheastAsia	NEA	KOREA	KOREA	No		2.74315	0.284446	D4a3b1	D
GA001738	M	Korean	KOR	NortheastAsia	NEA	KOREA	KOREA	No		2.6117	0.177202	R0+16189	R0	O2a2a1a2
GA001739	M	Korean	KOR	NortheastAsia	NEA	KOREA	KOREA	No		2.55732	0.177912	D4a3b	D	O1b2a1
GA001740	F	Korean	KOR	NortheastAsia	NEA	KOREA	KOREA	No		2.49452	0.238991	G1a1a4	G
GA001741	M	Korean	KOR	NortheastAsia	NEA	KOREA	KOREA	No		2.47261	0.184659	F1b1d	F	O1b2a1
GA001742	F	Korean	KOR	NortheastAsia	NEA	KOREA	KOREA	No		2.70716	0.234375	D4a2	D
GA001743	M	Korean	KOR	NortheastAsia	NEA	KOREA	KOREA	No		2.44562	0.209517	G1a	G	O1b2a1
GA001744	M	Korean	KOR	NortheastAsia	NEA	KOREA	KOREA	No		2.56123	0.232244	D4n	D	O2a2b1a2b
GA001745	M	Korean	KOR	NortheastAsia	NEA	KOREA	KOREA	No		2.53795	0.212358	A+152+16362	A	O2a1c1a1a1a
GA001746	F	Korean	KOR	NortheastAsia	NEA	KOREA	KOREA	No		2.70599	0.185724	B4c1a2	B
GA001747	F	Korean	KOR	NortheastAsia	NEA	KOREA	KOREA	No		2.53345	0.228693	A5b1a	A
GA001748	F	Korean	KOR	NortheastAsia	NEA	KOREA	KOREA	No		2.46987	0.326705	G2a5	G
GA001749	M	Korean	KOR	NortheastAsia	NEA	KOREA	KOREA	No		2.44268	0.206321	M9a1a1a	M9	O2a1a2
GA001750	M	Korean	KOR	NortheastAsia	NEA	KOREA	KOREA	No		2.43153	0.194602	N9a5	N9	O2a2b1a1
GA001751	F	Korean	KOR	NortheastAsia	NEA	KOREA	KOREA	No		2.48552	0.192472	F1b1a1a2	F
GA001752	M	Korean	KOR	NortheastAsia	NEA	KOREA	KOREA	No		2.47731	0.192827	G2a1c	G	O1b2a1
GA001753	F	Korean	KOR	NortheastAsia	NEA	KOREA	KOREA	No		2.47477	0.318182	D4a1b	D
GA001754	F	Korean	KOR	NortheastAsia	NEA	KOREA	KOREA	No		2.38106	0.214134	F1b1a	F
GA001755	F	Korean	KOR	NortheastAsia	NEA	KOREA	KOREA	No		2.68369	0.225852	D4e1a2a	D
GA001756	M	Korean	KOR	NortheastAsia	NEA	KOREA	KOREA	No		2.56436	0.205966	D4l1a1	D	O1b2a1
GA001757	M	Korean	KOR	NortheastAsia	NEA	KOREA	KOREA	No		2.38772	0.206676	D5a2a+16092	D	O2a2b1a2b
GA001758	M	Korean	KOR	NortheastAsia	NEA	KOREA	KOREA	No		2.62833	0.285511	D5a1	D	O2b
GA001759	M	Korean	KOR	NortheastAsia	NEA	KOREA	KOREA	No		2.56671	0.208807	B4b1a2a	B	O2a1c1a5
GA001760	M	Korean	KOR	NortheastAsia	NEA	KOREA	KOREA	No		2.61307	0.28054	M7c1a2a1	M7	O2a2b1a1a2a
GA001761	U	Ata	ATA	Oceania	OCE	Papua New Guinea	Papua New Guinea	Yes		2.78932	3.25959	M28a7b	M*	K2b1a2
GA001762	U	Ata	ATA	Oceania	OCE	Papua New Guinea	Papua New Guinea	Yes		2.61052	2.89169	B4a1a1	B	M-Z30998
GA001763	U	Baining	BAI	Oceania	OCE	Papua New Guinea	Papua New Guinea	Yes		2.69542	3.93288	M28b	M*	M-Z31019
GA001764	U	Baining	BAI	Oceania	OCE	Papua New Guinea	Papua New Guinea	Yes		2.88635	3.58629	M28b	M*	M-Z30998
GA001765	U	Mamusi	MAM	Oceania	OCE	Papua New Guinea	Papua New Guinea	Yes		2.84487	3.85902	M28a7b	M*	K2b1a2
GA001766	U	Mamusi	MAM	Oceania	OCE	Papua New Guinea	Papua New Guinea	Yes		2.80673	3.79155	Q1c	Q	M-Z31019
GA001767	U	Nakanai	NAK	Oceania	OCE	Papua New Guinea	Papua New Guinea	Yes		2.67332	3.11541	M28a5a	M*	K2b1a2
GA001768	U	Nakanai	NAK	Oceania	OCE	Papua New Guinea	Papua New Guinea	Yes	Yes (GA001776)	2.77895	2.8679	M28a5a	M*	M-Z30846
GA001769	U	Nakanai	NAK	Oceania	OCE	Papua New Guinea	Papua New Guinea	Yes		2.71459	2.75355	B4a1a1z	B	O2a2b2a2
GA001770	U	Nakanai	NAK	Oceania	OCE	Papua New Guinea	Papua New Guinea	Yes		2.59487	3.2745	B4a1a1z	B	M-Z30846
GA001771	U	Nakanai	NAK	Oceania	OCE	Papua New Guinea	Papua New Guinea	Yes	Yes (GA001772, GA001780)	2.65513	2.96449	B4a1a1a	B	M-Z30998
GA001772	U	Nakanai	NAK	Oceania	OCE	Papua New Guinea	Papua New Guinea	Yes	Yes (GA001771, GA001780)	2.79245	2.77237	B4a1a1a	B	M-Z30998
GA001773	U	Nakanai	NAK	Oceania	OCE	Papua New Guinea	Papua New Guinea	Yes		2.82414	2.96697	M28a5a	M*	K2b1a2
GA001774	U	Nakanai Bileki	NKB	Oceania	OCE	Papua New Guinea	Papua New Guinea	Yes		2.54245	2.99822	P1f	P	M-Z31019
GA001775	U	Nakanai Bileki	NKB	Oceania	OCE	Papua New Guinea	Papua New Guinea	Yes		2.5761	2.8995	B4a1a1a	B	O2a2b2a2
GA001776	U	Nakanai Bileki	NKB	Oceania	OCE	Papua New Guinea	Papua New Guinea	Yes		2.74394	2.75817	M28a5a	M*	M-Z30846
GA001777	U	Nakanai Bileki	NKB	Oceania	OCE	Papua New Guinea	Papua New Guinea	Yes		2.63772	3.08878	M28a5a	M*	K2b1a2
GA001778	U	Nakanai Bileki	NKB	Oceania	OCE	Papua New Guinea	Papua New Guinea	Yes		2.73181	3.21236	B4a1a1a	B	K2b1a2
GA001779	U	Nakanai Bileki	NKB	Oceania	OCE	Papua New Guinea	Papua New Guinea	Yes		2.90219	3.00071	Q1c2	Q	C1b2a
GA001780	U	Nakanai Bileki	NKB	Oceania	OCE	Papua New Guinea	Papua New Guinea	Yes		2.75274	3.03338	B4a1a1a	B	M-Z30998
GA001781	U	Nakanai Bileki	NKB	Oceania	OCE	Papua New Guinea	Papua New Guinea	Yes		2.84253	2.84872	B4a1a1a	B	O2a2b2a2
GA001782	U	Nakanai Bileki	NKB	Oceania	OCE	Papua New Guinea	Papua New Guinea	Yes		2.75802	2.788	B4a1a1	B	M-Z30998
GA001783	U	Nakanai Bileki	NKB	Oceania	OCE	Papua New Guinea	Papua New Guinea	Yes		2.84996	2.79616	B4a1a1a	B	M-Z30846
GA001784	U	Nakanai Bileki	NKB	Oceania	OCE	Papua New Guinea	Papua New Guinea	Yes		2.88889	2.65589	B4a1a1a	B	C1b2a
GA001785	U	Nakanai Loso	NKL	Oceania	OCE	Papua New Guinea	Papua New Guinea	Yes		2.62324	3.19531	Q1c	Q	K2b1a2
GA001786	U	Pasismanua	PAS	Oceania	OCE	Papua New Guinea	Papua New Guinea	Yes	Yes (GA001787)	2.92449	3.1946	E1a2a3	E	K2b1a2
GA001787	U	Pasismanua	PAS	Oceania	OCE	Papua New Guinea	Papua New Guinea	Yes		2.86424	3.13033	E1a2a3	E	K2b1a2
GA001788	U	Nailik	NAI	Oceania	OCE	Papua New Guinea	Papua New Guinea	Yes	Yes (GA001789)	2.95872	3.19673	B4a1a1	B	S- Z42222
GA001789	U	Nailik	NAI	Oceania	OCE	Papua New Guinea	Papua New Guinea	Yes		2.93408	3.08097	B4a1a1	B	S- Z42222
GA001790	U	Lavongai	LAV	Oceania	OCE	Papua New Guinea	Papua New Guinea	Yes		2.75646	3.20632	B4a1a1a	B	M-Z30998
GA001791	U	Mussau	MUS	Oceania	OCE	Papua New Guinea	Papua New Guinea	Yes		2.65904	3.11435	Q2a	Q	K2b1a2
GA001792	U	Gujjar	GUJ	SouthAsia	SAS	Pakistan	Pakistan	No		2.15493	0.200639	M5c1	M*	R1a-M417
GA001793	U	Gujjar	GUJ	SouthAsia	SAS	Pakistan	Pakistan	No		1.91745	0.207386	N5a	N*	R1a1a1b2a2-Z2124
GA001794	U	Gujjar	GUJ	SouthAsia	SAS	Pakistan	Pakistan	No		1.91393	0.138849	U7a	U	H1a1d2b3a1
GA001795	U	Gujjar	GUJ	SouthAsia	SAS	Pakistan	Pakistan	No		1.99296	0.14098	H2a	H	H1a1d2
GA001796	U	Gujjar	GUJ	SouthAsia	SAS	Pakistan	Pakistan	No		2.02426	0.104048	H2b	H	R1a-M417
GA001797	U	Gujjar	GUJ	SouthAsia	SAS	Pakistan	Pakistan	No		2.19229	0.176847	M5c1	M*	J2a1
GA001798	U	Gujjar	GUJ	SouthAsia	SAS	Pakistan	Pakistan	No		2.04558	0.169034	X2p	X	R2a3a
GA001799	U	Gujjar	GUJ	SouthAsia	SAS	Pakistan	Pakistan	No		2.24628	0.127131	HV2	HV	R1a-M417
GA001800	U	Gujjar	GUJ	SouthAsia	SAS	Pakistan	Pakistan	No		2.09605	0.0738636	U2a1a	U	R1a1a1b2a2-Z2124
GA001801	U	Gujjar	GUJ	SouthAsia	SAS	Pakistan	Pakistan	No		1.92821	0.118253	R5a2b	R*	R1a1a1b2a2-Z2124
GA001802	U	Gujjar	GUJ	SouthAsia	SAS	Pakistan	Pakistan	No		2.01565	0.133168	R5a2b	R*	R1a1a1b2a2-Z2124
GA001803	U	Gujjar	GUJ	SouthAsia	SAS	Pakistan	Pakistan	No		1.90571	0.138139	X2p	X	R1a-M417
GA001804	U	Gujjar	GUJ	SouthAsia	SAS	Pakistan	Pakistan	No		1.96596	0.189631	M30+16234	M*	R1a-M417
GA001805	U	Gujjar	GUJ	SouthAsia	SAS	Pakistan	Pakistan	No		2.14182	0.15767	M30b	M*	R1a-M417
GA001806	U	Gujjar	GUJ	SouthAsia	SAS	Pakistan	Pakistan	No		2.24589	0.107244	M30+16234	M*	J2b2
GA001807	U	Gujjar	GUJ	SouthAsia	SAS	Pakistan	Pakistan	No		1.94679	0.148793	U7a3a	U	H1a1d2c1b1
GA001808	U	Gujjar	GUJ	SouthAsia	SAS	Pakistan	Pakistan	No		1.97731	0.221591	W1	W	R1a-M417
GA001809	U	Gujjar	GUJ	SouthAsia	SAS	Pakistan	Pakistan	No		2.13556	0.138139	M6	M*	R1a1a1b2a2-Z2124
GA001810	U	Gujjar	GUJ	SouthAsia	SAS	Pakistan	Pakistan	No		2.01408	0.245028	M5c1	M*	L1a1
GA001811	U	Gujjar	GUJ	SouthAsia	SAS	Pakistan	Pakistan	No		1.92156	0.178267	R30b2a	R*	R1a-M417
GA001812	U	Rajput	RAJ	SouthAsia	SAS	Pakistan	Pakistan	No		2.05282	0.211648	M3a1+204	M*	R2a3a
GA001813	U	Rajput	RAJ	SouthAsia	SAS	Pakistan	Pakistan	No		2.21088	0.229403	D4q	D	R1a-M417
GA001814	U	Rajput	RAJ	SouthAsia	SAS	Pakistan	Pakistan	No		2.22516	0.120739	M33a2	M*	R1a-M417
GA001815	U	Rajput	RAJ	SouthAsia	SAS	Pakistan	Pakistan	No		1.96929	0.227628	M3c1a	M*	R1a-M417
GA001816	U	Rajput	RAJ	SouthAsia	SAS	Pakistan	Pakistan	No		2.19875	0.17294	U7a	U	R1a-M417
GA001817	U	Rajput	RAJ	SouthAsia	SAS	Pakistan	Pakistan	No		2.19562	0.213068	M2a'b	M*	Q1a
GA001818	U	Rajput	RAJ	SouthAsia	SAS	Pakistan	Pakistan	No		2.17606	0.266335	M3a1+204	M*	R2a3a
GA001819	U	Rajput	RAJ	SouthAsia	SAS	Pakistan	Pakistan	No		2.13478	0.185369	U5a1i1	U	R1a-M417
GA001820	U	Rajput	RAJ	SouthAsia	SAS	Pakistan	Pakistan	No		2.0358	0.179688	M35a	M*	R1a-M417
GA001821	U	Rajput	RAJ	SouthAsia	SAS	Pakistan	Pakistan	No		2.0982	0.209162	M42b1	M*	H1a1d2c1b1
GA001822	U	Rajput	RAJ	SouthAsia	SAS	Pakistan	Pakistan	No		2.15649	0.177202	M2a1a+207	M*	L1a1
GA001823	U	Rajput	RAJ	SouthAsia	SAS	Pakistan	Pakistan	No		2.0401	0.0681818	M30+16234	M*
GA001824	U	Rajput	RAJ	SouthAsia	SAS	Pakistan	Pakistan	No		2.13419	0.192116	M31c	M*	L1a2
GA001825	U	Rajput	RAJ	SouthAsia	SAS	Pakistan	Pakistan	No		2.08705	0.260298	M5a	M*
GA001826	U	Brahui	BRA	SouthAsia	SAS	Pakistan	Pakistan	No		2.01702	0.0379972	H13a2a	H	R2a3a
GA001827	U	Brahui	BRA	SouthAsia	SAS	Pakistan	Pakistan	No		1.90239	0.160156	J1b3b1	J	R1b1a1a2a2
GA001828	U	Brahui	BRA	SouthAsia	SAS	Pakistan	Pakistan	No		1.8525	0.056108	M5a2a4	M*	R2a3a
GA001829	U	Brahui	BRA	SouthAsia	SAS	Pakistan	Pakistan	No		1.97848	0.127131	U7a	U	J2a1
GA001830	U	Brahui	BRA	SouthAsia	SAS	Pakistan	Pakistan	No		1.98728	0.0490057	H13a2a	H	J2a1b1
GA001831	U	Brahui	BRA	SouthAsia	SAS	Pakistan	Pakistan	No		1.79949	0.0660511	H4	H	R1a-M417
GA001832	U	Brahui	BRA	SouthAsia	SAS	Pakistan	Pakistan	No		1.88048	0.0600142	H13a2a	H	C1b1a1
GA001834	U	Brahui	BRA	SouthAsia	SAS	Pakistan	Pakistan	No		1.71088	0.12429	R2d	R*	L1a2
GA001835	U	Brahui	BRA	SouthAsia	SAS	Pakistan	Pakistan	No		1.80986	0.0735085	M5a2a4	M*	J2a1b1
GA001836	U	Sindhi	SND	SouthAsia	SAS	Pakistan	Pakistan	No		1.9779	0.135298	M35c	M*	R1a1a1b2a2-Z2124
GA001837	U	Brusho	BRU	SouthAsia	SAS	Pakistan	Pakistan	No		1.89045	0.0578835	U2a2	U
GA001838	U	Brusho	BRU	SouthAsia	SAS	Pakistan	Pakistan	No		2.04851	0.103693	I4b	I
GA001839	U	Brusho	BRU	SouthAsia	SAS	Pakistan	Pakistan	No		2.01995	0.165838	H6a1b	H	J2b2
GA001841	U	Pathan	PAT	SouthAsia	SAS	Pakistan	Pakistan	No		2.06631	0.0614347	U2b1	U	R1a-M417
GA001842	U	Pathan	PAT	SouthAsia	SAS	Pakistan	Pakistan	No		1.98318	0.18679	U5a1a2a	U	R1a1a1b2a2-Z2124
GA001843	U	Pathan	PAT	SouthAsia	SAS	Pakistan	Pakistan	No		2.26135	0.105824	R0a2	R0
GA001844	U	Pathan	PAT	SouthAsia	SAS	Pakistan	Pakistan	No		1.86483	0.0646307	M2b1a	M*
GA001845	U	Pathan	PAT	SouthAsia	SAS	Pakistan	Pakistan	No		1.78795	0.152344	R8a1a1c	R*
GA001846	U	Pathan	PAT	SouthAsia	SAS	Pakistan	Pakistan	No		2.06416	0.133523	M3a1+204	M*
GA001847	U	Pathan	PAT	SouthAsia	SAS	Pakistan	Pakistan	No		1.85231	0.115412	T2	T
GA001848	U	Pathan	PAT	SouthAsia	SAS	Pakistan	Pakistan	No		2.03345	0.0415483	K1a+150	K
GA001849	U	Pathan	PAT	SouthAsia	SAS	Pakistan	Pakistan	No		1.99883	0.14027	U7a	U
GA001850	U	Pathan	PAT	SouthAsia	SAS	Pakistan	Pakistan	No		2.00176	0.158026	U2b1	U	R1a1a1b2a2-Z2124
GA001851	U	Pathan	PAT	SouthAsia	SAS	Pakistan	Pakistan	No		1.89104	0.0422585	R2a	R*	R1a1a1b2a2-Z2124
GA001852	U	Pathan	PAT	SouthAsia	SAS	Pakistan	Pakistan	No		2.20442	0.0603693	U7a3a	U	R1a1a1b2a2-Z2124
GA001853	U	Pathan	PAT	SouthAsia	SAS	Pakistan	Pakistan	No		1.82355	0.0820312	M45	M*	E1b1b
GA001854	U	Pathan	PAT	SouthAsia	SAS	Pakistan	Pakistan	No		2.1029	0.165128	N1b1a5	N1	R1a1a1b2a2-Z2124
GA001855	U	Pathan	PAT	SouthAsia	SAS	Pakistan	Pakistan	No		1.91451	0.15625	M3a2	M*	L1a1
GA001856	U	Sindhi	SND	SouthAsia	SAS	Pakistan	Pakistan	No		1.76682	0.153054	M30c	M*	J
GA001857	U	Sindhi	SND	SouthAsia	SAS	Pakistan	Pakistan	No		2.02954	0.179688	M2b1	M*	H1b2
GA001858	U	Sindhi	SND	SouthAsia	SAS	Pakistan	Pakistan	No		1.89574	0.186435	HV14a	HV	J2b2
GA001859	U	Sindhi	SND	SouthAsia	SAS	Pakistan	Pakistan	No		2.05458	0.107599	U7a3b	U	J2b2
GA001860	U	Sindhi	SND	SouthAsia	SAS	Pakistan	Pakistan	No		2.05008	0.152344	M2a1a	M*	R1a1a1b2a2-Z2124
GA001861	U	Sindhi	SND	SouthAsia	SAS	Pakistan	Pakistan	No		1.51076	0.120739	L0a2a2a	L0	Q1a1
GA001862	U	Sindhi	SND	SouthAsia	SAS	Pakistan	Pakistan	No		1.0849	0.037642	L1c2b2	L1	J2b2
GA001863	U	Sindhi	SND	SouthAsia	SAS	Pakistan	Pakistan	No		2.27465	0.0653409	M2a1a	M*
GA001864	U	Sindhi	SND	SouthAsia	SAS	Pakistan	Pakistan	No		1.87383	0.214489	M5a2a4	M*
GA001865	U	Brusho	BRU	SouthAsia	SAS	Pakistan	Pakistan	No		1.85896	0.0674716	U1a1a1a	U	R2a3a
GA001866	U	Brusho	BRU	SouthAsia	SAS	Pakistan	Pakistan	No		2.14202	0.147727	H46	H	J2b2
GA001867	U	Brusho	BRU	SouthAsia	SAS	Pakistan	Pakistan	No		2.13948	0.141335	M65a+@16311	M*	H1a1d2
GA001869	U	Brusho	BRU	SouthAsia	SAS	Pakistan	Pakistan	No		2.05732	0.182884	U1a1c1d	U	J2b2
GA001871	U	Brusho	BRU	SouthAsia	SAS	Pakistan	Pakistan	No		2.06729	0.164062	K1b2a	K	J2a1
GA001872	U	Parsi	PAR	SouthAsia	SAS	Pakistan	Pakistan	No		2.03443	0.0820312	U7a	U	E1b1b1b2a1a
GA001873	U	Hazara	HAZ	SouthAsia	SAS	Pakistan	Pakistan	No		2.26487	0.162997	U4a2g	U	J2a1
GA001874	U	Hazara	HAZ	SouthAsia	SAS	Pakistan	Pakistan	No		2.29773	0.105824	U5a1a1+152	U	Q1b2
GA001875	U	Hazara	HAZ	SouthAsia	SAS	Pakistan	Pakistan	No	Yes (GA001876)	2.33216	0.167969	Z3	Z	C2b1a3~
GA001876	U	Hazara	HAZ	SouthAsia	SAS	Pakistan	Pakistan	No		2.2903	0.166548	Z3	Z	C2b1a3~
GA001877	U	Hazara	HAZ	SouthAsia	SAS	Pakistan	Pakistan	No		2.41588	0.136719	F2f	F	R1b1a1a
GA001878	U	Hazara	HAZ	SouthAsia	SAS	Pakistan	Pakistan	No		2.02836	0.115057	R7	R*	R1b1a1a
GA001880	U	Hazara	HAZ	SouthAsia	SAS	Pakistan	Pakistan	No		2.29049	0.102273	H7b	H	R1b1a1a
GA001881	U	Hazara	HAZ	SouthAsia	SAS	Pakistan	Pakistan	No		2.23826	0.0426136	B4c1b2c	B	R1b1a1a
GA001882	U	Hazara	HAZ	SouthAsia	SAS	Pakistan	Pakistan	No		2.25235	0.0838068	H101	H	C2b1a3~
GA001883	U	Hazara	HAZ	SouthAsia	SAS	Pakistan	Pakistan	No		2.21029	0.143111	U5a1b	U	C2b1a3~
GA001884	U	Hazara	HAZ	SouthAsia	SAS	Pakistan	Pakistan	No		2.21283	0.15625	H5a1+152	H	C2b1a3~
GA001885	U	Hazara	HAZ	SouthAsia	SAS	Pakistan	Pakistan	No		2.25333	0.133168	M4a	M*	C2b1a3~
GA001886	U	Hazara	HAZ	SouthAsia	SAS	Pakistan	Pakistan	No		2.43251	0.175781	H+16311	H	C2b1a3~
GA001887	U	Hazara	HAZ	SouthAsia	SAS	Pakistan	Pakistan	No		2.19601	0.20277	G2a2	G	R1b1a1a
GA001888	U	Hazara	HAZ	SouthAsia	SAS	Pakistan	Pakistan	No		2.15513	0.117188	Z3	Z	R1b1a1a
GA001890	U	Nicobarese	NIC	SouthAsia	SAS	India	India	No		2.37422	0.31108	B5a1a1	B
GA001891	U	Nicobarese	NIC	SouthAsia	SAS	India	India	No		2.51174	0.285511	F1a1a1	F	O1b1a1a1b1a
GA001892	U	Nicobarese	NIC	SouthAsia	SAS	India	India	No		2.48376	0.241122	R22	R*	O1b1a1a1b1a
GA001893	U	Nicobarese	NIC	SouthAsia	SAS	India	India	No	Yes (GA001895)	2.43955	0.18679	R22	R*	O1b1a1a1b1a
GA001894	U	Nicobarese	NIC	SouthAsia	SAS	India	India	No		2.37813	0.155895	F1f	F	O1b1a1a1b1a
GA001895	U	Nicobarese	NIC	SouthAsia	SAS	India	India	No		2.42664	0.191761	F1a1a1	F

## Sheet: S1c-SouthaisanSamplesDetails
Supplementary Table S1c - South Asian Sample Details
GA sample ID	Gender	Ethnicity	Ethnicity short name	Region	Region short name	Country	Country of origin	Public	Related to	% Neanderthal ancestry	% Denisovan ancestry	Language group	Social Hierarchy	mt- haplogroup	Y-haplogroup
GA000009	U	Yadava	YAD	SouthAsia	SAS	India	India	Yes		2.27328	0.247869
GA000012	U	Relli	RLL	SouthAsia	SAS	India	India	Yes		2.2144	0.373224
GA000013	U	Kapu	KPU	SouthAsia	SAS	India	India	Yes		2.03951	0.26527
GA000015	U	Relli	RLL	SouthAsia	SAS	India	India	Yes		2.15043	0.295099
GA000016	U	Kapu	KPU	SouthAsia	SAS	India	India	Yes		2.22477	0.228338
GA000055	M	Punjabi	PJB	SouthAsia	SAS	Pakistan	Pakistan	Yes		2.44249	0.179332
GA000059	F	Punjabi	PJB	SouthAsia	SAS	Pakistan	Pakistan	Yes		1.97457	0.145597
GA000061	U	Madiga	MDG	SouthAsia	SAS	India	India	Yes		2.14789	0.354048
GA000062	U	Brahmin	BMN	SouthAsia	SAS	India	India	Yes		1.98318	0.221236
GA000063	U	Madiga	MDG	SouthAsia	SAS	India	India	Yes		2.09292	0.323153
GA000064	U	Brahmin	BMN	SouthAsia	SAS	India	India	Yes		2.24726	0.239702
GA000067	U	Mala	MLA	SouthAsia	SAS	India	India	Yes		2.11483	0.237926
GA000070	U	KhondaDora	KHD	SouthAsia	SAS	India	India	Yes		2.26976	0.322088
GA000071	U	Mala	MLA	SouthAsia	SAS	India	India	Yes		2.14887	0.278409
GA000073	U	Irula	IRU	SouthAsia	SAS	India	India	Yes		2.13811	0.341974
GA000074	U	Yadava	YAD	SouthAsia	SAS	India	India	Yes		2.26858	0.231179
GA000078	U	Irula	IRU	SouthAsia	SAS	India	India	Yes		2.30067	0.263139
GA000107	M	Kusunda	KUS	SouthAsia	SAS	Nepal	Nepal	Yes		2.28717	0.385298
GA000116	M	Kusunda	KUS	SouthAsia	SAS	Nepal	Nepal	Yes		2.17625	0.290128
GA000142	F	BEB	BEB	SouthAsia	SAS	Bangladesh	Bangladesh	Yes		2.3707	0.344105
GA000149	M	BEB	BEB	SouthAsia	SAS	Bangladesh	Bangladesh	Yes		2.32062	0.194957
GA000162	F	PJL	PJB	SouthAsia	SAS	Pakistan	Pakistan	Yes		1.94366	0.316761
GA000163	M	PJL	PJB	SouthAsia	SAS	Pakistan	Pakistan	Yes		2.07336	0.224432
GA000177	F	Sindhi	SND	SouthAsia	SAS	Pakistan	Pakistan	Yes		1.89534	0.137429
GA000178	M	Sindhi	SND	SouthAsia	SAS	Pakistan	Pakistan	Yes		2.31299	0.128551
GA000192	F	Kalash	KAL	SouthAsia	SAS	Pakistan	Pakistan	Yes		2.08255	0.0777699
GA000193	M	Kalash	KAL	SouthAsia	SAS	Pakistan	Pakistan	Yes		2.0311	0.0834517
GA000200	M	Hazara	HAZ	SouthAsia	SAS	Pakistan	Pakistan	Yes		2.16041	0.176491
GA000201	M	Hazara	HAZ	SouthAsia	SAS	Pakistan	Pakistan	Yes		2.16217	0.176136
GA000210	M	Burusho	BRU	SouthAsia	SAS	Pakistan	Pakistan	Yes		2.21851	0.100497
GA000230	M	Balochi	BAL	SouthAsia	SAS	Pakistan	Pakistan	Yes		1.95168	0.0582386
GA000246	F	Pathan	PAT	SouthAsia	SAS	Pakistan	Pakistan	Yes		1.90493	0.116832
GA000247	M	Pathan	PAT	SouthAsia	SAS	Pakistan	Pakistan	Yes		2.07179	0.176136
GA000251	F	Makrani	MKR	SouthAsia	SAS	Pakistan	Pakistan	Yes		1.67664	0.00816761
GA000252	M	Makrani	MKR	SouthAsia	SAS	Pakistan	Pakistan	Yes		2.04186	0.0625
GA000258	F	Burusho	BRU	SouthAsia	SAS	Pakistan	Pakistan	Yes		2.23259	0.104759
GA000259	M	Brahui	BRA	SouthAsia	SAS	Pakistan	Pakistan	Yes		2.17958	0.0820312
GA000260	M	Brahui	BRA	SouthAsia	SAS	Pakistan	Pakistan	Yes		1.92684	0.0308949
GA000275	M	Balochi	BAL	SouthAsia	SAS	Pakistan	Pakistan	Yes		1.94484	0.0681818
GA000291	M	GIH	GIH	SouthAsia	SAS	USA	India	Yes		2.30125	0.253906
GA000292	M	ITU	ITU	SouthAsia	SAS	UK	India	Yes		1.98063	0.303622
GA000293	M	PJL	PJB	SouthAsia	SAS	Pakistan	Pakistan	Yes		1.96127	0.154119
GA000294	F	STU	STU	SouthAsia	SAS	UK	Sri Lanka	Yes		1.82316	0.365412
GA000422	F	SouthIndian	SSI	SouthAsia	SAS	India	India	Yes		2.19718	0.20206
GA000632	F	Irula	IRU	SouthAsia	SAS	India	India	No		2.05692	0.302912
GA000633	M	Irula	IRU	SouthAsia	SAS	India	India	No		2.09977	0.316051
GA000634	M	SouthIndian	SZH	SouthAsia	SAS	India	India	No	Yes (GA000636, GA000641, GA000642)	2.25763	0.211648
GA000635	M	SouthIndian	SZH	SouthAsia	SAS	India	India	No	Yes (GA000637, GA000638, GA000639)	2.08959	0.173295
GA000636	M	SouthIndian	SZH	SouthAsia	SAS	India	India	No		2.12813	0.294389
GA000637	M	SouthIndian	SZH	SouthAsia	SAS	India	India	No	Yes (GA000635, GA000638, GA000639)	2.00646	0.141335
GA000638	M	SouthIndian	SZH	SouthAsia	SAS	India	India	No	Yes (GA000635, GA000637, GA000639)	2.05595	0.12571
GA000639	M	SouthIndian	SZH	SouthAsia	SAS	India	India	No		1.9597	0.132457
GA000640	F	SouthIndian	SZH	SouthAsia	SAS	India	India	No		2.25176	0.157315
GA000641	F	SouthIndian	SZH	SouthAsia	SAS	India	India	No	Yes (GA000636)	2.1471	0.356179
GA000642	F	SouthIndian	SZH	SouthAsia	SAS	India	India	No		2.20481	0.292614
GA000643	F	Indian	SSI	SouthAsia	SAS	Singapore	India	Yes		2.30145	0.213423
GA000644	M	Indian	SSI	SouthAsia	SAS	Singapore	India	Yes		2.08705	0.370384
GA000645	F	Indian	SSI	SouthAsia	SAS	Singapore	India	Yes		2.13243	0.349787
GA000646	M	Indian	SSI	SouthAsia	SAS	Singapore	India	Yes		2.10974	0.156605
GA000647	M	Indian	SSI	SouthAsia	SAS	Singapore	India	Yes		2.08099	0.156605
GA000648	F	Indian	SSI	SouthAsia	SAS	Singapore	India	Yes		2.23298	0.200994
GA000649	M	Indian	SSI	SouthAsia	SAS	Singapore	India	Yes		2.0939	0.224432
GA000650	F	Indian	SSI	SouthAsia	SAS	Singapore	India	Yes		1.97829	0.225142
GA000651	F	Indian	SSI	SouthAsia	SAS	Singapore	India	Yes		2.0757	0.319957
GA000652	M	Indian	SSI	SouthAsia	SAS	Singapore	India	Yes		2.09096	0.26456
GA000653	F	Indian	SSI	SouthAsia	SAS	Singapore	India	Yes		2.03032	0.224787
GA000654	M	Indian	SSI	SouthAsia	SAS	Singapore	India	Yes		2.14339	0.257102
GA000655	F	Indian	SSI	SouthAsia	SAS	Singapore	India	Yes		2.06944	0.207386
GA000656	F	Indian	SSI	SouthAsia	SAS	Singapore	India	Yes		2.33314	0.347301
GA000657	F	Indian	SSI	SouthAsia	SAS	Singapore	India	Yes		2.13811	0.298651
GA000658	F	Indian	SSI	SouthAsia	SAS	Singapore	India	Yes		2.04812	0.222656
GA000659	F	Indian	SSI	SouthAsia	SAS	Singapore	India	Yes		2.22907	0.20206
GA000660	F	Indian	SSI	SouthAsia	SAS	Singapore	India	Yes	Yes (GA000667)	2.3482	0.23331
GA000661	F	Indian	SSI	SouthAsia	SAS	Singapore	India	Yes		2.1516	0.223722
GA000662	F	Indian	SSI	SouthAsia	SAS	Singapore	India	Yes		2.15473	0.315696
GA000663	M	Indian	SSI	SouthAsia	SAS	Singapore	India	Yes		2.26682	0.263494
GA000664	F	Indian	SSI	SouthAsia	SAS	Singapore	India	Yes		2.16412	0.154474
GA000665	F	Indian	SSI	SouthAsia	SAS	Singapore	India	Yes		2.10661	0.291903
GA000666	F	Indian	SSI	SouthAsia	SAS	Singapore	India	Yes		2.1207	0.182884
GA000667	F	Indian	SSI	SouthAsia	SAS	Singapore	India	Yes		2.08959	0.21733
GA000668	F	Indian	SSI	SouthAsia	SAS	Singapore	India	Yes		2.1921	0.245028
GA000669	M	Indian	SSI	SouthAsia	SAS	Singapore	India	Yes		2.34194	0.335582
GA000670	F	Indian	SSI	SouthAsia	SAS	Singapore	India	Yes		2.18623	0.132457
GA000671	M	Indian	SSI	SouthAsia	SAS	Singapore	India	Yes		2.12911	0.371094
GA000672	M	Indian	SSI	SouthAsia	SAS	Singapore	India	Yes		2.32844	0.18892
GA000673	F	Indian	SSI	SouthAsia	SAS	Singapore	India	Yes		2.00274	0.163352
GA000674	M	Indian	SSI	SouthAsia	SAS	Singapore	India	Yes		2.09879	0.340909
GA000675	F	Indian	SSI	SouthAsia	SAS	Singapore	India	Yes		2.00782	0.240057
GA000676	M	Indian	SSI	SouthAsia	SAS	Singapore	India	Yes		2.13654	0.243608
GA000677	F	Indian	SSI	SouthAsia	SAS	Singapore	India	Yes		2.15786	0.178267
GA000678	F	Indian	SSI	SouthAsia	SAS	Singapore	India	Yes		2.41725	0.331676
GA000679	F	Indian	SSI	SouthAsia	SAS	Singapore	India	Yes		2.11052	0.180753
GA000680	F	Indian	SSI	SouthAsia	SAS	Singapore	India	Yes		2.06123	0.34375
GA000781	F	Jarwa	JAR	SouthAsia	SAS	India	India	No		2.4284	0.260653
GA000782	U	Jarwa	JAR	SouthAsia	SAS	India	India	No		2.27387	0.376776
GA000783	F	Jarwa	JAR	SouthAsia	SAS	India	India	No		2.56749	0.400923
GA000784	F	Jarwa	JAR	SouthAsia	SAS	India	India	No		2.45188	0.371449
GA000785	M	Jarwa	JAR	SouthAsia	SAS	India	India	No		2.55047	0.372514
GA000786	F	Jarwa	JAR	SouthAsia	SAS	India	India	No	Yes (GA000802)	2.53541	0.42223
GA000787	M	Jarwa	JAR	SouthAsia	SAS	India	India	No		2.52895	0.364347
GA000788	M	Jarwa	JAR	SouthAsia	SAS	India	India	No		2.47594	0.354403
GA000789	F	Jarwa	JAR	SouthAsia	SAS	India	India	No	Yes (GA000806, GA000807)	2.33118	0.388494
GA000790	M	Jarwa	JAR	SouthAsia	SAS	India	India	No		2.56279	0.312145
GA000791	M	Jarwa	JAR	SouthAsia	SAS	India	India	No		2.46127	0.341974
GA000792	M	Jarwa	JAR	SouthAsia	SAS	India	India	No		2.5669	0.398082
GA000793	F	Onge	ONG	SouthAsia	SAS	India	India	No		2.34018	0.212713
GA000794	M	Onge	ONG	SouthAsia	SAS	India	India	No		2.60172	0.355824
GA000795	M	Onge	ONG	SouthAsia	SAS	India	India	No		2.25117	0.31108
GA000796	F	Onge	ONG	SouthAsia	SAS	India	India	No	Yes (GA000797, GA000803)	2.38635	0.255327
GA000797	F	Onge	ONG	SouthAsia	SAS	India	India	No		2.34487	0.232244
GA000798	M	Onge	ONG	SouthAsia	SAS	India	India	No	Yes (GA000799, GA000800)	2.35544	0.273793
GA000799	F	Onge	ONG	SouthAsia	SAS	India	India	No	Yes (GA000793, GA000795, GA000798, GA000800)	2.36835	0.288352
GA000800	F	Onge	ONG	SouthAsia	SAS	India	India	No		2.4779	0.316051
GA000801	F	Onge	ONG	SouthAsia	SAS	India	India	No		2.38165	0.362926
GA000802	M	Onge	ONG	SouthAsia	SAS	India	India	No		2.43584	0.397727
GA000803	F	Onge	ONG	SouthAsia	SAS	India	India	No		2.52347	0.328835
GA000804	F	Onge	ONG	SouthAsia	SAS	India	India	No		2.58666	0.276989
GA000805	M	Onge	ONG	SouthAsia	SAS	India	India	No		2.44601	0.324219
GA000806	F	Onge	ONG	SouthAsia	SAS	India	India	No	Yes (GA000789, GA000807)	2.40865	0.346946
GA000807	M	Onge	ONG	SouthAsia	SAS	India	India	No		2.49902	0.358665
GA000808	M	Agharia	AGH	SouthAsia	SAS	India	India	No		2.11444	0.205611
GA000809	M	Agharia	AGH	SouthAsia	SAS	India	India	No		2.25254	0.378196
GA000810	F	Agharia	AGH	SouthAsia	SAS	India	India	No		2.10329	0.237571
GA000811	M	Agharia	AGH	SouthAsia	SAS	India	India	No		2.28697	0.290128
GA000812	M	Agharia	AGH	SouthAsia	SAS	India	India	No	Yes (GA000814, GA000815)	2.15826	0.226918
GA000813	F	Agharia	AGH	SouthAsia	SAS	India	India	No		2.32629	0.235795
GA000814	F	Agharia	AGH	SouthAsia	SAS	India	India	No	Yes (GA000812, GA000815)	2.31416	0.28196
GA000815	F	Agharia	AGH	SouthAsia	SAS	India	India	No		2.15356	0.21804
GA000816	F	Agharia	AGH	SouthAsia	SAS	India	India	No		2.11835	0.237571
GA000817	M	Agharia	AGH	SouthAsia	SAS	India	India	No		1.95794	0.261364
GA000818	F	Agharia	AGH	SouthAsia	SAS	India	India	No		2.00685	0.165483
GA000819	M	Agharia	AGH	SouthAsia	SAS	India	India	No		1.82277	0.148082
GA000820	F	Agharia	AGH	SouthAsia	SAS	India	India	No		1.97085	0.0965909
GA000821	F	Agharia	AGH	SouthAsia	SAS	India	India	No		1.86072	0.167969
GA000822	F	Agharia	AGH	SouthAsia	SAS	India	India	No		1.67664	0.229759
GA000823	M	Agharia	AGH	SouthAsia	SAS	India	India	No		1.9599	0.162642
GA000824	F	Dhurwa	DHR	SouthAsia	SAS	India	India	No		2.19484	0.337003
GA000825	F	Dhurwa	DHR	SouthAsia	SAS	India	India	No		2.30477	0.370739
GA000826	F	Dhurwa	DHR	SouthAsia	SAS	India	India	No		2.4374	0.416548
GA000827	M	Dhurwa	DHR	SouthAsia	SAS	India	India	No		2.17645	0.416903
GA000828	M	Dhurwa	DHR	SouthAsia	SAS	India	India	No		2.28443	0.474077
GA000829	F	Dhurwa	DHR	SouthAsia	SAS	India	India	No		2.35211	0.32777
GA000830	M	Dhurwa	DHR	SouthAsia	SAS	India	India	No		2.30438	0.354403
GA000831	F	Dhurwa	DHR	SouthAsia	SAS	India	India	No		2.3036	0.354403
GA000832	M	Dhurwa	DHR	SouthAsia	SAS	India	India	No		2.36561	0.37571
GA000833	M	Dhurwa	DHR	SouthAsia	SAS	India	India	No		2.17919	0.355114
GA000834	F	Dorla	DOR	SouthAsia	SAS	India	India	No		2.45951	0.273082
GA000835	M	Dorla	DOR	SouthAsia	SAS	India	India	No		2.357	0.36044
GA000836	M	Dorla	DOR	SouthAsia	SAS	India	India	No		2.29577	0.308239
GA000837	M	Dorla	DOR	SouthAsia	SAS	India	India	No		2.20246	0.370028
GA000838	M	Dorla	DOR	SouthAsia	SAS	India	India	No		2.50098	0.511009
GA000839	M	Dorla	DOR	SouthAsia	SAS	India	India	No		2.3304	0.333452
GA000840	M	Dorla	DOR	SouthAsia	SAS	India	India	No		2.4239	0.398438
GA000841	F	Dorla	DOR	SouthAsia	SAS	India	India	No		2.49081	0.3125
GA000842	F	Dorla	DOR	SouthAsia	SAS	India	India	No		2.35387	0.417259
GA000843	M	Dorla	DOR	SouthAsia	SAS	India	India	No		2.42547	0.425426
GA000844	M	Dorla	DOR	SouthAsia	SAS	India	India	No		2.34742	0.26456
GA000845	M	Dorla	DOR	SouthAsia	SAS	India	India	No		2.15884	0.354759
GA000846	M	Muria	MUR	SouthAsia	SAS	India	India	No		2.23513	0.51669
GA000847	M	Muria	MUR	SouthAsia	SAS	India	India	No		2.41138	0.503196
GA000848	M	Muria	MUR	SouthAsia	SAS	India	India	No		2.18603	0.363636
GA000849	M	Muria	MUR	SouthAsia	SAS	India	India	No		2.44621	0.322443
GA000850	M	Muria	MUR	SouthAsia	SAS	India	India	No		2.40728	0.273082
GA000851	U	Muria	MUR	SouthAsia	SAS	India	India	No		2.40806	0.29794
GA000852	M	Muria	MUR	SouthAsia	SAS	India	India	No		2.39065	0.361151
GA000853	F	Muria	MUR	SouthAsia	SAS	India	India	No		2.16315	0.377131
GA000854	F	Muria	MUR	SouthAsia	SAS	India	India	No		2.22496	0.308949
GA000855	F	Muria	MUR	SouthAsia	SAS	India	India	No		2.39026	0.411222
GA000856	F	Abujmaria	ABM	SouthAsia	SAS	India	India	No		2.42879	0.416548
GA000857	F	Abujmaria	ABM	SouthAsia	SAS	India	India	No		2.31651	0.375
GA000858	F	Abujmaria	ABM	SouthAsia	SAS	India	India	No		2.31808	0.430043
GA000859	F	Abujmaria	ABM	SouthAsia	SAS	India	India	No		2.17351	0.514915
GA000860	F	Abujmaria	ABM	SouthAsia	SAS	India	India	No		2.23279	0.34304
GA000861	F	Abujmaria	ABM	SouthAsia	SAS	India	India	No		2.46303	0.292614
GA000862	M	Abujmaria	ABM	SouthAsia	SAS	India	India	No		2.38635	0.54652
GA000863	M	Abujmaria	ABM	SouthAsia	SAS	India	India	No		2.45207	0.275213
GA000864	M	Abujmaria	ABM	SouthAsia	SAS	India	India	No		2.29401	0.315696
GA000865	M	Abujmaria	ABM	SouthAsia	SAS	India	India	No		2.37793	0.459872
GA000866	F	Abujmaria	ABM	SouthAsia	SAS	India	India	No		2.13322	0.444247
GA000867	F	Agharia	AGH	SouthAsia	SAS	India	India	No		1.84272	0.190696
GA000870	M	Bagdi	BAG	SouthAsia	SAS	India	India	No		1.79773	0.387429
GA000871	F	Bagdi	BAG	SouthAsia	SAS	India	India	No		1.96948	0.334872
GA000872	M	Bagdi	BAG	SouthAsia	SAS	India	India	No		2.16608	0.231889
GA000873	F	Birhor	BIR	SouthAsia	SAS	India	India	No		2.37833	0.31321
GA000874	M	Birhor	BIR	SouthAsia	SAS	India	India	No	Yes (GA000881)	2.17625	0.315696
GA000875	M	Birhor	BIR	SouthAsia	SAS	India	India	No	Yes (GA000884)	2.43466	0.334517
GA000876	M	Birhor	BIR	SouthAsia	SAS	India	India	No		2.03423	0.380327
GA000877	U	Birhor	BIR	SouthAsia	SAS	India	India	No		2.38595	0.387784
GA000878	F	Birhor	BIR	SouthAsia	SAS	India	India	No		2.29988	0.372159
GA000879	F	Birhor	BIR	SouthAsia	SAS	India	India	No	Yes (GA000889)	2.41764	0.355114
GA000880	F	Birhor	BIR	SouthAsia	SAS	India	India	No		2.20677	0.290838
GA000881	M	Birhor	BIR	SouthAsia	SAS	India	India	No		2.30516	0.235085
GA000882	F	Birhor	BIR	SouthAsia	SAS	India	India	No		2.25509	0.330256
GA000883	M	Birhor	BIR	SouthAsia	SAS	India	India	No	Yes (GA000884, GA000885)	2.21244	0.332386
GA000884	F	Birhor	BIR	SouthAsia	SAS	India	India	No		2.30673	0.300426
GA000885	M	Birhor	BIR	SouthAsia	SAS	India	India	No		2.23631	0.330966
GA000886	M	Birhor	BIR	SouthAsia	SAS	India	India	No	Yes (GA000887)	2.27739	0.318182
GA000887	F	Birhor	BIR	SouthAsia	SAS	India	India	No		2.31514	0.340554
GA000888	F	Birhor	BIR	SouthAsia	SAS	India	India	No		2.2545	0.305398
GA000889	F	Birhor	BIR	SouthAsia	SAS	India	India	No		2.25978	0.355824
GA000890	M	Birhor	BIR	SouthAsia	SAS	India	India	No	Yes (GA000877, GA000892)	2.4466	0.282315
GA000891	M	Birhor	BIR	SouthAsia	SAS	India	India	No		2.28893	0.345526
GA000892	M	Birhor	BIR	SouthAsia	SAS	India	India	No		2.36835	0.24858
GA000893	F	BisonHornMaria	BHM	SouthAsia	SAS	India	India	No		1.98239	0.387429
GA000896	F	BisonHornMaria	BHM	SouthAsia	SAS	India	India	No		2.21049	0.430043
GA000897	M	BisonHornMaria	BHM	SouthAsia	SAS	India	India	No		2.31631	0.348011
GA000899	F	BisonHornMaria	BHM	SouthAsia	SAS	India	India	No		2.36346	0.358665
GA000900	M	BisonHornMaria	BHM	SouthAsia	SAS	India	India	No		2.11776	0.40483
GA000901	M	HillKorwa	HKR	SouthAsia	SAS	India	India	No		2.64085	0.307173
GA000902	F	HillKorwa	HKR	SouthAsia	SAS	India	India	No		2.0714	0.367543
GA000903	M	HillKorwa	HKR	SouthAsia	SAS	India	India	No		2.23885	0.364347
GA000904	F	HillKorwa	HKR	SouthAsia	SAS	India	India	No		2.30673	0.339489
GA000905	F	HillKorwa	HKR	SouthAsia	SAS	India	India	No		2.40473	0.336648
GA000906	F	HillKorwa	HKR	SouthAsia	SAS	India	India	No		2.28638	0.290128
GA000907	M	HillKorwa	HKR	SouthAsia	SAS	India	India	No		2.41608	0.457386
GA000908	M	HillKorwa	HKR	SouthAsia	SAS	India	India	No		2.24394	0.256392
GA000909	F	HillKorwa	HKR	SouthAsia	SAS	India	India	No		2.35348	0.392756
GA000910	M	HillKorwa	HKR	SouthAsia	SAS	India	India	No		2.25939	0.504972
GA000912	F	Kamar	KAM	SouthAsia	SAS	India	India	No		2.21146	0.349077
GA000913	M	Kamar	KAM	SouthAsia	SAS	India	India	No	Yes (GA000914)	2.11248	0.384233
GA000914	M	Kamar	KAM	SouthAsia	SAS	India	India	No		1.99433	0.510298
GA000915	M	Kamar	KAM	SouthAsia	SAS	India	India	No		2.25587	0.273082
GA000916	M	Kamar	KAM	SouthAsia	SAS	India	India	No		2.32199	0.443892
GA000917	F	Kamar	KAM	SouthAsia	SAS	India	India	No		2.40591	0.433949
GA000918	F	Kamar	KAM	SouthAsia	SAS	India	India	No		2.1919	0.375355
GA000919	M	Kamar	KAM	SouthAsia	SAS	India	India	No		2.55047	0.389205
GA000920	F	Kamar	KAM	SouthAsia	SAS	India	India	No		2.37891	0.378196
GA000921	M	Kamar	KAM	SouthAsia	SAS	India	India	No		2.47242	0.228693
GA000922	U	Kamar	KAM	SouthAsia	SAS	India	India	No		2.46498	0.410866
GA000923	F	Lodha	LOD	SouthAsia	SAS	India	India	No		2.26565	0.393111
GA000924	M	Lodha	LOD	SouthAsia	SAS	India	India	No		2.26937	0.279474
GA000925	M	Lodha	LOD	SouthAsia	SAS	India	India	No		2.34624	0.275923
GA000926	F	Lodha	LOD	SouthAsia	SAS	India	India	No		2.10661	0.333097
GA000927	F	Lodha	LOD	SouthAsia	SAS	India	India	No		2.30888	0.42294
GA000928	F	Lodha	LOD	SouthAsia	SAS	India	India	No		2.2946	0.381392
GA000929	M	Lodha	LOD	SouthAsia	SAS	India	India	No		2.35055	0.276634
GA000930	M	Lodha	LOD	SouthAsia	SAS	India	India	No		2.30301	0.344815
GA000931	M	Lodha	LOD	SouthAsia	SAS	India	India	No		2.3484	0.361151
GA000932	M	Lodha	LOD	SouthAsia	SAS	India	India	No		2.38126	0.234375
GA000933	F	Lodha	LOD	SouthAsia	SAS	India	India	No		2.27523	0.294744
GA000934	M	Munda	MUN	SouthAsia	SAS	India	India	No		2.45227	0.497514
GA000935	M	Munda	MUN	SouthAsia	SAS	India	India	No		2.47203	0.274503
GA000936	F	Oraon	ORN	SouthAsia	SAS	India	India	No		2.72966	0.331676
GA000937	F	Oraon	ORN	SouthAsia	SAS	India	India	No		2.5804	0.298651
GA000938	F	Oraon	ORN	SouthAsia	SAS	India	India	No		2.22555	0.371449
GA000939	F	Oraon	ORN	SouthAsia	SAS	India	India	No		2.48181	0.479403
GA000940	F	Oraon	ORN	SouthAsia	SAS	India	India	No		2.35231	0.524503
GA000941	F	Oraon	ORN	SouthAsia	SAS	India	India	No		2.36483	0.380327
GA000942	F	Oraon	ORN	SouthAsia	SAS	India	India	No		2.29675	0.325639
GA000943	F	Oraon	ORN	SouthAsia	SAS	India	India	No		2.14652	0.236506
GA000944	F	Oraon	ORN	SouthAsia	SAS	India	India	No		2.36385	0.34375
GA000945	F	Oraon	ORN	SouthAsia	SAS	India	India	No		2.40063	0.28267
GA000946	F	Oraon	ORN	SouthAsia	SAS	India	India	No		2.31005	0.333807
GA000947	F	Oraon	ORN	SouthAsia	SAS	India	India	No		2.52719	0.285156
GA000948	F	Oraon	ORN	SouthAsia	SAS	India	India	No		2.41608	0.280185
GA000949	M	Oraon	ORN	SouthAsia	SAS	India	India	No		2.42977	0.392401
GA000950	M	Oraon	ORN	SouthAsia	SAS	India	India	No		2.5002	0.253906
GA000951	F	Tanti	TNT	SouthAsia	SAS	India	India	No		2.3437	0.323864
GA000952	M	WestbengalBrahmin	WBB	SouthAsia	SAS	India	India	No		1.88009	0.0784801
GA000953	M	WestbengalBrahmin	WBB	SouthAsia	SAS	India	India	No		2.11757	0.205256
GA000954	M	WestbengalBrahmin	WBB	SouthAsia	SAS	India	India	No		2.09331	0.116832
GA000955	M	WestbengalBrahmin	WBB	SouthAsia	SAS	India	India	No		1.72692	0.0649858
GA000956	M	WestbengalBrahmin	WBB	SouthAsia	SAS	India	India	No		1.91491	0.219105
GA000957	M	WestbengalBrahmin	WBB	SouthAsia	SAS	India	India	No		2.13732	0.128551
GA000958	M	WestbengalBrahmin	WBB	SouthAsia	SAS	India	India	No		1.99746	0.191051
GA000959	M	WestbengalBrahmin	WBB	SouthAsia	SAS	India	India	No		2.2365	0.180043
GA000960	M	WestbengalBrahmin	WBB	SouthAsia	SAS	India	India	No		1.83392	0.142756
GA000961	M	WestbengalBrahmin	WBB	SouthAsia	SAS	India	India	No		2.22418	0.21946
GA000963	F	Chamar	CHM	SouthAsia	SAS	India	India	No		2.00646	0.256747
GA000964	M	Chamar	CHM	SouthAsia	SAS	India	India	No		1.96851	0.248935
GA000965	M	Chamar	CHM	SouthAsia	SAS	India	India	No		2.20853	0.269886
GA000966	M	Chamar	CHM	SouthAsia	SAS	India	India	No		2.13263	0.244318
GA000967	M	Chamar	CHM	SouthAsia	SAS	India	India	No		1.85955	0.238991
GA000968	M	Chamar	CHM	SouthAsia	SAS	India	India	No		2.22946	0.248935
GA000969	F	Khatri	KHA	SouthAsia	SAS	India	India	No		2.07336	0.198509
GA000970	F	Khatri	KHA	SouthAsia	SAS	India	India	No		2.0761	0.074929
GA000971	M	Khatri	KHA	SouthAsia	SAS	India	India	No		2.11092	0.119318
GA000972	F	Khatri	KHA	SouthAsia	SAS	India	India	No		2.11659	0.131747
GA000973	M	Khatri	KHA	SouthAsia	SAS	India	India	No		2.02034	0.127486
GA000974	M	Khatri	KHA	SouthAsia	SAS	India	India	No		1.9552	0.236506
GA000975	F	Khatri	KHA	SouthAsia	SAS	India	India	No		2.15689	0.14169
GA000976	M	Khatri	KHA	SouthAsia	SAS	India	India	No		2.05536	0.100852
GA000977	F	Khatri	KHA	SouthAsia	SAS	India	India	No		2.29734	0.0891335
GA000978	F	Khatri	KHA	SouthAsia	SAS	India	India	No		1.92919	0.153764
GA000979	M	Khatri	KHA	SouthAsia	SAS	India	India	No		2.29793	0.143821
GA000980	F	SaryupariBrahmin	SRB	SouthAsia	SAS	India	India	No		2.19503	0.186435
GA000981	F	SaryupariBrahmin	SRB	SouthAsia	SAS	India	India	No		1.92782	0.145952
GA000982	M	SaryupariBrahmin	SRB	SouthAsia	SAS	India	India	No		1.85857	0.131037
GA000983	M	SaryupariBrahmin	SRB	SouthAsia	SAS	India	India	No		2.23396	0.268821
GA000984	F	SaryupariBrahmin	SRB	SouthAsia	SAS	India	India	No		1.9151	0.0465199
GA000985	M	SaryupariBrahmin	SRB	SouthAsia	SAS	India	India	No		2.07121	0.224077
GA000986	M	SaryupariBrahmin	SRB	SouthAsia	SAS	India	India	No		2.01624	0.193182
GA000987	F	SaryupariBrahmin	SRB	SouthAsia	SAS	India	India	No		1.90708	0.144531
GA000988	F	SaryupariBrahmin	SRB	SouthAsia	SAS	India	India	No		1.99354	0.203835
GA000989	F	SaryupariBrahmin	SRB	SouthAsia	SAS	India	India	No		2.27308	0.298295
GA000990	M	SaryupariBrahmin	SRB	SouthAsia	SAS	India	India	No		2.17254	0.122869
GA000991	M	SaryupariBrahmin	SRB	SouthAsia	SAS	India	India	No	Yes (GA000992)	1.90297	0.123935
GA000992	F	SaryupariBrahmin	SRB	SouthAsia	SAS	India	India	No		1.9779	0.28054
GA000993	F	SaryupariBrahmin	SRB	SouthAsia	SAS	India	India	No		2.17899	0.135298
GA000994	M	Chakma	CHK	SouthAsia	SAS	India	India	No		2.28032	0.217685
GA000995	M	Chakma	CHK	SouthAsia	SAS	India	India	No		2.47242	0.328835
GA000996	M	Chakma	CHK	SouthAsia	SAS	India	India	No		2.51956	0.280895
GA000997	M	Chakma	CHK	SouthAsia	SAS	India	India	No		2.55692	0.149503
GA000998	M	Chakma	CHK	SouthAsia	SAS	India	India	No		2.55595	0.263849
GA000999	M	Chakma	CHK	SouthAsia	SAS	India	India	No		2.43721	0.427202
GA001000	F	Chakma	CHK	SouthAsia	SAS	India	India	No		2.4511	0.247869
GA001001	M	Chakma	CHK	SouthAsia	SAS	India	India	No		2.31612	0.272727
GA001002	M	Chakma	CHK	SouthAsia	SAS	India	India	No		2.65513	0.275923
GA001003	F	Chakma	CHK	SouthAsia	SAS	India	India	No		2.49276	0.283736
GA001004	F	Chakma	CHK	SouthAsia	SAS	India	India	No		2.40004	0.223011
GA001005	F	Jamatia	JAM	SouthAsia	SAS	India	India	No		2.60955	0.194602
GA001006	M	Jamatia	JAM	SouthAsia	SAS	India	India	No		2.49022	0.306108
GA001007	M	Jamatia	JAM	SouthAsia	SAS	India	India	No		2.34527	0.17223
GA001008	F	Jamatia	JAM	SouthAsia	SAS	India	India	No		2.48415	0.294744
GA001009	M	Jamatia	JAM	SouthAsia	SAS	India	India	No		2.45383	0.366832
GA001010	F	Jamatia	JAM	SouthAsia	SAS	India	India	No		2.47164	0.323153
GA001011	F	Jamatia	JAM	SouthAsia	SAS	India	India	No		2.3975	0.230114
GA001012	F	Jamatia	JAM	SouthAsia	SAS	India	India	No		2.37656	0.199219
GA001013	M	Jamatia	JAM	SouthAsia	SAS	India	India	No		2.51174	0.310014
GA001014	F	Manipuri	MNP	SouthAsia	SAS	India	India	No		1.97731	0.286577
GA001016	M	Manipuri	MNP	SouthAsia	SAS	India	India	No		1.93779	0.209872
GA001017	M	Manipuri	MNP	SouthAsia	SAS	India	India	No		2.18427	0.146662
GA001018	M	Manipuri	MNP	SouthAsia	SAS	India	India	No		1.97574	0.12429
GA001019	M	Manipuri	MNP	SouthAsia	SAS	India	India	No		2.5892	0.275568
GA001020	M	Mog	MOG	SouthAsia	SAS	India	India	No		2.43838	0.294034
GA001021	F	Mog	MOG	SouthAsia	SAS	India	India	No	Yes (GA001023)	2.55516	0.283381
GA001022	M	Mog	MOG	SouthAsia	SAS	India	India	No		2.29734	0.298295
GA001023	F	Mog	MOG	SouthAsia	SAS	India	India	No		2.43936	0.318892
GA001024	M	Mog	MOG	SouthAsia	SAS	India	India	No		2.58998	0.386719
GA001025	F	Mog	MOG	SouthAsia	SAS	India	India	No		2.52171	0.272372
GA001026	F	Mog	MOG	SouthAsia	SAS	India	India	No		2.56358	0.277344
GA001027	M	Mog	MOG	SouthAsia	SAS	India	India	No		2.33881	0.21946
GA001028	F	Mog	MOG	SouthAsia	SAS	India	India	No		2.55986	0.26598
GA001029	F	Mog	MOG	SouthAsia	SAS	India	India	No		2.44464	0.397372
GA001030	F	Mog	MOG	SouthAsia	SAS	India	India	No		2.46557	0.29652
GA001031	M	Mog	MOG	SouthAsia	SAS	India	India	No		2.54304	0.236506
GA001032	M	Mog	MOG	SouthAsia	SAS	India	India	No		2.36287	0.242188
GA001033	M	Mog	MOG	SouthAsia	SAS	India	India	No	Yes (GA001037)	2.43936	0.267045
GA001034	F	Mog	MOG	SouthAsia	SAS	India	India	No		2.55595	0.26527
GA001035	M	Mog	MOG	SouthAsia	SAS	India	India	No		2.60798	0.316761
GA001037	M	Mog	MOG	SouthAsia	SAS	India	India	No		2.42703	0.221946
GA001038	M	Mog	MOG	SouthAsia	SAS	India	India	No		2.2989	0.303622
GA001039	F	Mog	MOG	SouthAsia	SAS	India	India	No		2.36933	0.153409
GA001040	M	Mog	MOG	SouthAsia	SAS	India	India	No		2.44836	0.34375
GA001041	M	Toto	TTO	SouthAsia	SAS	India	India	No	Yes (GA001043, GA001044)	2.30536	0.262074
GA001042	F	Toto	TTO	SouthAsia	SAS	India	India	No		2.16549	0.292259
GA001043	F	Toto	TTO	SouthAsia	SAS	India	India	No	Yes (GA001041, GA001044)	2.2322	0.21733
GA001044	M	Toto	TTO	SouthAsia	SAS	India	India	No		2.30829	0.333097
GA001045	M	Toto	TTO	SouthAsia	SAS	India	India	No	Yes (GA001046)	2.42254	0.37358
GA001046	M	Toto	TTO	SouthAsia	SAS	India	India	No		2.61718	0.348366
GA001047	M	Toto	TTO	SouthAsia	SAS	India	India	No		2.36228	0.245384
GA001048	F	Toto	TTO	SouthAsia	SAS	India	India	No		2.50411	0.256037
GA001049	M	Toto	TTO	SouthAsia	SAS	India	India	No		2.5716	0.341974
GA001050	F	Toto	TTO	SouthAsia	SAS	India	India	No		2.5984	0.332386
GA001051	M	Toto	TTO	SouthAsia	SAS	India	India	No		2.47829	0.191051
GA001052	M	Gaud	GAU	SouthAsia	SAS	India	India	No	Yes (GA001053)	2.23455	0.202415
GA001053	F	Gaud	GAU	SouthAsia	SAS	India	India	No		2.25	0.18892
GA001054	M	Gaud	GAU	SouthAsia	SAS	India	India	No		2.27856	0.399503
GA001055	F	Gaud	GAU	SouthAsia	SAS	India	India	No	Yes (GA001056, GA001057, GA001058)	2.16784	0.277699
GA001056	F	Gaud	GAU	SouthAsia	SAS	India	India	No	Yes (GA001055, GA001057, GA001058)	2.05399	0.231889
GA001057	M	Gaud	GAU	SouthAsia	SAS	India	India	No	Yes (GA001055, GA001056, GA001058)	2.16393	0.216264
GA001058	F	Gaud	GAU	SouthAsia	SAS	India	India	No		2.08588	0.286222
GA001059	F	Gaud	GAU	SouthAsia	SAS	India	India	No	Yes (GA001060)	2.46772	0.359375
GA001060	U	Gaud	GAU	SouthAsia	SAS	India	India	No		2.39358	0.366122
GA001061	M	Halba	HLB	SouthAsia	SAS	India	India	No		2.30106	0.410156
GA001062	M	RanaTharu	RTH	SouthAsia	SAS	India	India	No		2.65865	0.337713
GA001063	M	RanaTharu	RTH	SouthAsia	SAS	India	India	No		2.49765	0.290838
GA001064	M	RanaTharu	RTH	SouthAsia	SAS	India	India	No		2.5849	0.317472
GA001065	M	RanaTharu	RTH	SouthAsia	SAS	India	India	No		2.48083	0.257457
GA001066	F	RanaTharu	RTH	SouthAsia	SAS	India	India	No		2.28462	0.316761
GA001067	F	RanaTharu	RTH	SouthAsia	SAS	India	India	No		2.5221	0.275568
GA001068	M	RanaTharu	RTH	SouthAsia	SAS	India	India	No		2.25274	0.221591
GA001069	M	RanaTharu	RTH	SouthAsia	SAS	India	India	No		2.5534	0.34446
GA001070	F	RanaTharu	RTH	SouthAsia	SAS	India	India	No		2.40473	0.20348
GA001071	M	RanaTharu	RTH	SouthAsia	SAS	India	India	No		2.4775	0.292614
GA001072	F	RanaTharu	RTH	SouthAsia	SAS	India	India	No		2.71185	0.381037
GA001073	F	RanaTharu	RTH	SouthAsia	SAS	India	India	No		2.40904	0.321733
GA001074	M	Chanchu	CHN	SouthAsia	SAS	India	India	No	Yes (GA001080)	2.11092	0.297585
GA001075	F	Chanchu	CHN	SouthAsia	SAS	India	India	No		2.19933	0.317116
GA001076	F	Chanchu	CHN	SouthAsia	SAS	India	India	No		2.33118	0.28267
GA001077	F	Chanchu	CHN	SouthAsia	SAS	India	India	No		2.04636	0.195312
GA001078	F	Chanchu	CHN	SouthAsia	SAS	India	India	No		1.98944	0.206321
GA001079	F	Chanchu	CHN	SouthAsia	SAS	India	India	No		2.20129	0.275923
GA001080	F	Chanchu	CHN	SouthAsia	SAS	India	India	No		2.17821	0.245384
GA001081	M	Chanchu	CHN	SouthAsia	SAS	India	India	No		2.33725	0.266335
GA001082	M	Iyangar	IYA	SouthAsia	SAS	India	India	No		2.30262	0.31321
GA001083	M	Iyangar	IYA	SouthAsia	SAS	India	India	No		2.14671	0.205966
GA001085	M	Iyangar	IYA	SouthAsia	SAS	India	India	No		1.96459	0.167259
GA001086	M	Iyangar	IYA	SouthAsia	SAS	India	India	No		2.08216	0.245739
GA001087	M	Iyangar	IYA	SouthAsia	SAS	India	India	No		1.88009	0.214489
GA001088	F	Iyangar	IYA	SouthAsia	SAS	India	India	No		2.18779	0.196023
GA001089	M	Iyer	IYE	SouthAsia	SAS	India	India	No		2.22066	0.198864
GA001090	M	Iyer	IYE	SouthAsia	SAS	India	India	No		2.07257	0.257457
GA001091	F	Iyer	IYE	SouthAsia	SAS	India	India	No		2.00391	0.126065
GA001092	F	Iyer	IYE	SouthAsia	SAS	India	India	No		2.17097	0.3125
GA001093	M	Iyer	IYE	SouthAsia	SAS	India	India	No		2.26995	0.224077
GA001094	U	Iyer	IYE	SouthAsia	SAS	India	India	No		2.19797	0.191761
GA001095	M	Iyer	IYE	SouthAsia	SAS	India	India	No		2.13478	0.258523
GA001096	M	Iyer	IYE	SouthAsia	SAS	India	India	No		2.13987	0.197088
GA001097	F	Iyer	IYE	SouthAsia	SAS	India	India	No		2.19875	0.190696
GA001098	M	Iyer	IYE	SouthAsia	SAS	India	India	No		2.19327	0.207741
GA001099	F	Iyer	IYE	SouthAsia	SAS	India	India	No		2.09781	0.163707
GA001100	U	Iyer	IYE	SouthAsia	SAS	India	India	No		2.17958	0.190341
GA001101	F	Iyer	IYE	SouthAsia	SAS	India	India	No		1.94229	0.270241
GA001102	F	KayaDora	KYD	SouthAsia	SAS	India	India	No		2.06064	0.439631
GA001103	F	KayaDora	KYD	SouthAsia	SAS	India	India	No		2.0982	0.354048
GA001104	M	KayaDora	KYD	SouthAsia	SAS	India	India	No		2.08333	0.312855
GA001105	F	KayaDora	KYD	SouthAsia	SAS	India	India	No		2.35113	0.379616
GA001106	F	KayaDora	KYD	SouthAsia	SAS	India	India	No		2.23103	0.39027
GA001107	M	KayaDora	KYD	SouthAsia	SAS	India	India	No		1.98181	0.252131
GA001108	M	KayaDora	KYD	SouthAsia	SAS	India	India	No		2.01154	0.252131
GA001109	M	KayaDora	KYD	SouthAsia	SAS	India	India	No		1.91647	0.197443
GA001110	M	KayaDora	KYD	SouthAsia	SAS	India	India	No		2.02308	0.329545
GA001111	M	KayaDora	KYD	SouthAsia	SAS	India	India	No		2.14593	0.322088
GA001112	F	KayaDora	KYD	SouthAsia	SAS	India	India	No		2.29988	0.487926
GA001113	M	KondaReddy	KNR	SouthAsia	SAS	India	India	No	Yes (GA001122)	2.31416	0.309659
GA001114	M	KondaReddy	KNR	SouthAsia	SAS	India	India	No		2.42606	0.388139
GA001115	F	KondaReddy	KNR	SouthAsia	SAS	India	India	No		2.24707	0.324929
GA001116	M	KondaReddy	KNR	SouthAsia	SAS	India	India	No		2.41197	0.373935
GA001117	M	KondaReddy	KNR	SouthAsia	SAS	India	India	No		2.36718	0.423651
GA001118	M	KondaReddy	KNR	SouthAsia	SAS	India	India	No		2.2189	0.398793
GA001119	M	KondaReddy	KNR	SouthAsia	SAS	India	India	No		2.35426	0.409446
GA001120	F	KondaReddy	KNR	SouthAsia	SAS	India	India	No		1.5802	0.20348
GA001121	M	KondaReddy	KNR	SouthAsia	SAS	India	India	No		2.41041	0.368963
GA001122	F	KondaReddy	KNR	SouthAsia	SAS	India	India	No		2.34977	0.280895
GA001123	F	KondaReddy	KNR	SouthAsia	SAS	India	India	No		2.40356	0.349077
GA001124	M	KondaReddy	KNR	SouthAsia	SAS	India	India	No		2.31416	0.39098
GA001125	M	KondaReddy	KNR	SouthAsia	SAS	India	India	No	Yes (GA001129)	2.32825	0.368253
GA001126	M	KondaReddy	KNR	SouthAsia	SAS	India	India	No		2.42449	0.296875
GA001127	M	KondaReddy	KNR	SouthAsia	SAS	India	India	No		2.42625	0.445312
GA001128	M	KondaReddy	KNR	SouthAsia	SAS	India	India	No		2.31142	0.419034
GA001129	M	KondaReddy	KNR	SouthAsia	SAS	India	India	No		2.4243	0.34517
GA001130	M	Lambada	LAM	SouthAsia	SAS	India	India	No		2.25822	0.164062
GA001131	M	Lambada	LAM	SouthAsia	SAS	India	India	No	Yes (GA001141, GA001145)	1.99687	0.180043
GA001132	F	Lambada	LAM	SouthAsia	SAS	India	India	No		2.09116	0.224432
GA001133	F	Lambada	LAM	SouthAsia	SAS	India	India	No		2.13243	0.235085
GA001134	M	Lambada	LAM	SouthAsia	SAS	India	India	No		2.16334	0.189276
GA001135	F	Lambada	LAM	SouthAsia	SAS	India	India	No	Yes (GA001146)	2.04499	0.165838
GA001136	M	Lambada	LAM	SouthAsia	SAS	India	India	No		2.12402	0.215909
GA001137	F	Lambada	LAM	SouthAsia	SAS	India	India	No		2.15102	0.259943
GA001138	F	Lambada	LAM	SouthAsia	SAS	India	India	No	Yes (GA001140)	2.20716	0.283736
GA001139	M	Lambada	LAM	SouthAsia	SAS	India	India	No		2.16686	0.324219
GA001140	F	Lambada	LAM	SouthAsia	SAS	India	India	No		2.09409	0.277699
GA001141	F	Lambada	LAM	SouthAsia	SAS	India	India	No	Yes (GA001145)	2.10779	0.15767
GA001142	F	Lambada	LAM	SouthAsia	SAS	India	India	No	Yes (GA001144)	2.14534	0.248224
GA001143	M	Lambada	LAM	SouthAsia	SAS	India	India	No		1.95168	0.258878
GA001144	F	Lambada	LAM	SouthAsia	SAS	India	India	No		2.06749	0.213778
GA001145	F	Lambada	LAM	SouthAsia	SAS	India	India	No		1.90826	0.165838
GA001146	F	Lambada	LAM	SouthAsia	SAS	India	India	No		1.96166	0.165483
GA001147	M	Paniya	PNY	SouthAsia	SAS	India	India	No		2.19953	0.291903
GA001148	M	Paniya	PNY	SouthAsia	SAS	India	India	No		2.0757	0.32919
GA001149	M	Paniya	PNY	SouthAsia	SAS	India	India	No		2.44836	0.502131
GA001150	M	Paniya	PNY	SouthAsia	SAS	India	India	No		2.31142	0.371804
GA001151	M	Paniya	PNY	SouthAsia	SAS	India	India	No		2.42156	0.355469
GA001152	M	Paniya	PNY	SouthAsia	SAS	India	India	No		2.11502	0.319247
GA001154	M	Paniya	PNY	SouthAsia	SAS	India	India	No		2.27504	0.321023
GA001155	M	Paniya	PNY	SouthAsia	SAS	India	India	No		2.26565	0.266335
GA001156	M	Paniya	PNY	SouthAsia	SAS	India	India	No		2.10583	0.32777
GA001157	M	Paniya	PNY	SouthAsia	SAS	India	India	No		2.52054	0.369318
GA001158	M	Paniya	PNY	SouthAsia	SAS	India	India	No		2.29362	0.261364
GA001159	F	Toda	TOD	SouthAsia	SAS	India	India	No		1.97124	0.261364
GA001160	F	Toda	TOD	SouthAsia	SAS	India	India	No		1.96146	0.228338
GA001161	F	Toda	TOD	SouthAsia	SAS	India	India	No		2.26526	0.331321
GA001162	F	Toda	TOD	SouthAsia	SAS	India	India	No		2.27387	0.257812
GA001163	M	Toda	TOD	SouthAsia	SAS	India	India	No		2.14867	0.363636
GA001164	F	Toda	TOD	SouthAsia	SAS	India	India	No		2.17625	0.230824
GA001165	F	Toda	TOD	SouthAsia	SAS	India	India	No	Yes (GA001171, GA001175)	1.81025	0.225497
GA001166	F	Toda	TOD	SouthAsia	SAS	India	India	No		1.92801	0.213423
GA001167	F	Toda	TOD	SouthAsia	SAS	India	India	No		2.01897	0.319602
GA001168	F	Toda	TOD	SouthAsia	SAS	India	India	No		2.37422	0.151989
GA001169	M	Toda	TOD	SouthAsia	SAS	India	India	No		2.05634	0.225497
GA001170	F	Toda	TOD	SouthAsia	SAS	India	India	No		2.09448	0.17223
GA001171	F	Toda	TOD	SouthAsia	SAS	India	India	No		2.01095	0.20206
GA001172	F	Toda	TOD	SouthAsia	SAS	India	India	No		2.21244	0.239347
GA001173	M	Toda	TOD	SouthAsia	SAS	India	India	No		2.30888	0.239347
GA001174	F	Toda	TOD	SouthAsia	SAS	India	India	No		2.18936	0.237571
GA001175	F	Toda	TOD	SouthAsia	SAS	India	India	No		1.84468	0.173295
GA001176	F	Toda	TOD	SouthAsia	SAS	India	India	No		2.09722	0.27983
GA001177	F	Toda	TOD	SouthAsia	SAS	India	India	No		2.20912	0.191051
GA001178	F	Toda	TOD	SouthAsia	SAS	India	India	No		2.21401	0.151989
GA001179	F	Kota	KTA	SouthAsia	SAS	India	India	No		2.10837	0.28054
GA001180	F	Kota	KTA	SouthAsia	SAS	India	India	No		2.04206	0.285156
GA001181	M	Kota	KTA	SouthAsia	SAS	India	India	No		2.41823	0.448153
GA001182	F	Kota	KTA	SouthAsia	SAS	India	India	No		2.32218	0.410511
GA001183	F	Kota	KTA	SouthAsia	SAS	India	India	No		2.3214	0.48473
GA001184	M	Kota	KTA	SouthAsia	SAS	India	India	No		2.1786	0.242543
GA001186	F	Kota	KTA	SouthAsia	SAS	India	India	No		1.94914	0.183949
GA001187	F	Kota	KTA	SouthAsia	SAS	India	India	No		2.25215	0.306463
GA001188	M	Halba	HLB	SouthAsia	SAS	India	India	No		2.23944	0.503196
GA001189	M	Halba	HLB	SouthAsia	SAS	India	India	No		2.1784	0.36044
GA001190	F	Halba	HLB	SouthAsia	SAS	India	India	No		2.42117	0.316406
GA001191	F	Halba	HLB	SouthAsia	SAS	India	India	No		2.12128	0.31392
GA001192	M	Halba	HLB	SouthAsia	SAS	India	India	No		2.19797	0.382457
GA001193	F	Mahar	MHR	SouthAsia	SAS	India	India	No		2.0669	0.256747
GA001195	M	Mahar	MHR	SouthAsia	SAS	India	India	No		2.47848	0.164062
GA001196	M	Mahar	MHR	SouthAsia	SAS	India	India	No		2.14632	0.209162
GA001197	M	Mahar	MHR	SouthAsia	SAS	India	India	No		2.29714	0.219105
GA001198	M	Mahar	MHR	SouthAsia	SAS	India	India	No		2.29754	0.274503
GA001199	M	Mahar	MHR	SouthAsia	SAS	India	India	No		2.45912	0.289062
GA001200	M	Mahar	MHR	SouthAsia	SAS	India	India	No		2.18232	0.261364
GA001201	M	Mahar	MHR	SouthAsia	SAS	India	India	No		2.08392	0.276278
GA001202	F	Mahar	MHR	SouthAsia	SAS	India	India	No		2.03208	0.177912
GA001203	F	Mahar	MHR	SouthAsia	SAS	India	India	No		2.17058	0.267756
GA001204	M	Mahar	MHR	SouthAsia	SAS	India	India	No		2.44855	0.276989
GA001205	M	Mahar	MHR	SouthAsia	SAS	India	India	No		1.9552	0.285866
GA001206	F	Mahar	MHR	SouthAsia	SAS	India	India	No		2.11248	0.242898
GA001207	F	Mahar	MHR	SouthAsia	SAS	India	India	No		1.93642	0.228338
GA001208	F	Mahar	MHR	SouthAsia	SAS	India	India	No		2.00059	0.278764
GA001209	M	Mahar	MHR	SouthAsia	SAS	India	India	No		2.37872	0.31392
GA001210	F	Mahar	MHR	SouthAsia	SAS	India	India	No		2.08588	0.206676
GA001211	M	Mahar	MHR	SouthAsia	SAS	India	India	No		2.40532	0.302202
GA001212	M	Mahar	MHR	SouthAsia	SAS	India	India	No		1.97437	0.255327
GA001214	F	Nababuddha	NAB	SouthAsia	SAS	India	India	No		2.3928	0.189631
GA001215	F	Nababuddha	NAB	SouthAsia	SAS	India	India	No		2.09937	0.341264
GA001217	F	Nababuddha	NAB	SouthAsia	SAS	India	India	No		2.23924	0.322088
GA001218	F	Nababuddha	NAB	SouthAsia	SAS	India	India	No		2.12246	0.259588
GA001219	F	SourasthraBrahmin	SOB	SouthAsia	SAS	India	India	No		1.77034	0.178977
GA001220	F	SourasthraBrahmin	SOB	SouthAsia	SAS	India	India	No		1.7189	0.104403
GA001221	F	SourasthraBrahmin	SOB	SouthAsia	SAS	India	India	No		2.00861	0.213068
GA001222	F	SourasthraBrahmin	SOB	SouthAsia	SAS	India	India	No		1.92547	0.169389
GA001223	F	SourasthraBrahmin	SOB	SouthAsia	SAS	India	India	No		2.15004	0.104048
GA001224	M	SourasthraBrahmin	SOB	SouthAsia	SAS	India	India	No		2.12578	0.170455
GA001225	M	SourasthraBrahmin	SOB	SouthAsia	SAS	India	India	No		1.80262	0.181108
GA001227	M	SourasthraBrahmin	SOB	SouthAsia	SAS	India	India	No		1.91412	0.185014
GA001228	M	SourasthraBrahmin	SOB	SouthAsia	SAS	India	India	No		2.21694	0.200639
GA001229	M	UrbanChennai	MAA	SouthAsia	SAS	India	India	No		2.12285	0.223011
GA001230	M	UrbanChennai	MAA	SouthAsia	SAS	India	India	No		2.0939	0.281605
GA001231	M	UrbanChennai	MAA	SouthAsia	SAS	India	India	No		2.04519	0.116122
GA001232	F	UrbanChennai	MAA	SouthAsia	SAS	India	India	No		2.19953	0.29794
GA001234	M	UrbanChennai	MAA	SouthAsia	SAS	India	India	No		2.25978	0.238281
GA001240	F	UrbanChennai	MAA	SouthAsia	SAS	India	India	No		2.28032	0.177557
GA001241	M	UrbanChennai	MAA	SouthAsia	SAS	India	India	No		1.93564	0.231534
GA001242	M	UrbanChennai	MAA	SouthAsia	SAS	India	India	No		2.09331	0.231889
GA001243	M	UrbanChennai	MAA	SouthAsia	SAS	India	India	No		2.12598	0.206676
GA001244	M	UrbanChennai	MAA	SouthAsia	SAS	India	India	No		2.08842	0.26527
GA001245	F	UrbanChennai	MAA	SouthAsia	SAS	India	India	No		2.07942	0.24858
GA001246	M	UrbanChennai	MAA	SouthAsia	SAS	India	India	No		2.08177	0.176847
GA001247	M	UrbanChennai	MAA	SouthAsia	SAS	India	India	No		2.06827	0.119673
GA001248	M	UrbanChennai	MAA	SouthAsia	SAS	India	India	No		2.19875	0.23473
GA001251	M	UrbanChennai	MAA	SouthAsia	SAS	India	India	No		2.08001	0.199219
GA001252	F	UrbanChennai	MAA	SouthAsia	SAS	India	India	No		1.94425	0.175426
GA001253	M	UrbanChennai	MAA	SouthAsia	SAS	India	India	No		2.10172	0.306818
GA001254	F	UrbanChennai	MAA	SouthAsia	SAS	India	India	No		2.16725	0.198153
GA001256	F	UrbanChennai	MAA	SouthAsia	SAS	India	India	No		2.04656	0.139205
GA001257	M	UrbanChennai	MAA	SouthAsia	SAS	India	India	No		1.86952	0.235795
GA001258	M	UrbanChennai	MAA	SouthAsia	SAS	India	India	No		1.98826	0.198153
GA001259	M	UrbanChennai	MAA	SouthAsia	SAS	India	India	No		2.33783	0.226562
GA001260	M	UrbanChennai	MAA	SouthAsia	SAS	India	India	No		2.11483	0.250355
GA001262	M	UrbanChennai	MAA	SouthAsia	SAS	India	India	No		2.16999	0.314986
GA001263	M	UrbanChennai	MAA	SouthAsia	SAS	India	India	No		2.37872	0.28125
GA001264	M	UrbanChennai	MAA	SouthAsia	SAS	India	India	No		2.41706	0.272727
GA001265	F	UrbanChennai	MAA	SouthAsia	SAS	India	India	No		2.06338	0.302912
GA001266	M	UrbanChennai	MAA	SouthAsia	SAS	India	India	No		2.241	0.272372
GA001267	M	UrbanChennai	MAA	SouthAsia	SAS	India	India	No		2.04988	0.171165
GA001268	M	UrbanChennai	MAA	SouthAsia	SAS	India	India	No		2.2901	0.169034
GA001269	F	UrbanChennai	MAA	SouthAsia	SAS	India	India	No		2.19092	0.372869
GA001271	F	UrbanChennai	MAA	SouthAsia	SAS	India	India	No		2.15023	0.224432
GA001272	F	UrbanChennai	MAA	SouthAsia	SAS	India	India	No		2.17938	0.267756
GA001273	M	UrbanChennai	MAA	SouthAsia	SAS	India	India	No		2.22496	0.256392
GA001274	F	UrbanBangalore	BLR	SouthAsia	SAS	India	India	No		2.10642	0.173651
GA001275	M	UrbanBangalore	BLR	SouthAsia	SAS	India	India	No		2.18212	0.229403
GA001276	M	UrbanBangalore	BLR	SouthAsia	SAS	India	India	No		2.02034	0.306463
GA001277	M	UrbanBangalore	BLR	SouthAsia	SAS	India	India	No		2.09135	0.256392
GA001278	F	UrbanBangalore	BLR	SouthAsia	SAS	India	India	No		2.07081	0.225852
GA001279	M	UrbanBangalore	BLR	SouthAsia	SAS	India	India	No		2.3126	0.238991
GA001280	M	UrbanBangalore	BLR	SouthAsia	SAS	India	India	No		1.94484	0.232955
GA001281	M	UrbanBangalore	BLR	SouthAsia	SAS	India	India	No		2.27895	0.208097
GA001282	F	UrbanBangalore	BLR	SouthAsia	SAS	India	India	No		2.22359	0.252841
GA001284	F	UrbanBangalore	BLR	SouthAsia	SAS	India	India	No		2.05829	0.169744
GA001285	M	UrbanBangalore	BLR	SouthAsia	SAS	India	India	No		2.05927	0.132812
GA001286	F	UrbanBangalore	BLR	SouthAsia	SAS	India	India	No		2.16764	0.229403
GA001287	M	UrbanBangalore	BLR	SouthAsia	SAS	India	India	No		2.18349	0.375
GA001288	M	UrbanBangalore	BLR	SouthAsia	SAS	India	India	No		1.96381	0.154119
GA001289	M	UrbanBangalore	BLR	SouthAsia	SAS	India	India	No		2.39358	0.333807
GA001292	F	UrbanBangalore	BLR	SouthAsia	SAS	India	India	No		1.90043	0.116477
GA001295	F	UrbanBangalore	BLR	SouthAsia	SAS	India	India	No		2.24061	0.21946
GA001296	M	UrbanBangalore	BLR	SouthAsia	SAS	India	India	No		2.20657	0.249645
GA001298	M	UrbanBangalore	BLR	SouthAsia	SAS	India	India	No		2.15982	0.303977
GA001299	M	UrbanBangalore	BLR	SouthAsia	SAS	India	India	No		2.10837	0.210582
GA001305	M	UrbanBangalore	BLR	SouthAsia	SAS	India	India	No		2.0804	0.221946
GA001307	M	UrbanBangalore	BLR	SouthAsia	SAS	India	India	No		2.04343	0.261719
GA001308	M	UrbanBangalore	BLR	SouthAsia	SAS	India	India	No		2.26369	0.23402
GA001309	M	UrbanBangalore	BLR	SouthAsia	SAS	India	India	No		2.13928	0.322443
GA001311	F	UrbanBangalore	BLR	SouthAsia	SAS	India	India	No		2.14045	0.167259
GA001312	M	UrbanBangalore	BLR	SouthAsia	SAS	India	India	No		2.01761	0.309304
GA001313	F	UrbanBangalore	BLR	SouthAsia	SAS	India	India	No		2.11854	0.340554
GA001314	M	UrbanBangalore	BLR	SouthAsia	SAS	India	India	No		2.1072	0.18679
GA001316	M	UrbanBangalore	BLR	SouthAsia	SAS	India	India	No		2.07121	0.209517
GA001319	F	UrbanBangalore	BLR	SouthAsia	SAS	India	India	No		2.23631	0.289418
GA001320	F	UrbanBangalore	BLR	SouthAsia	SAS	India	India	No		2.03619	0.242898
GA001321	F	UrbanBangalore	BLR	SouthAsia	SAS	India	India	No		2.36189	0.167969
GA001322	M	UrbanBangalore	BLR	SouthAsia	SAS	India	India	No		2.05908	0.276634
GA001323	F	UrbanBangalore	BLR	SouthAsia	SAS	India	India	No		2.11346	0.216264
GA001397	M	STU	STU	SouthAsia	SAS	UK	Sri Lanka	No		1.93505	0.317827
GA001398	M	STU	STU	SouthAsia	SAS	UK	Sri Lanka	No		2.10074	0.272727
GA001399	F	ITU	ITU	SouthAsia	SAS	UK	India	No		1.982	0.131747
GA001400	M	ITU	ITU	SouthAsia	SAS	UK	India	No		2.14965	0.306463
GA001401	M	ITU	ITU	SouthAsia	SAS	UK	India	No		2.39593	0.269531
GA001402	F	STU	STU	SouthAsia	SAS	UK	Sri Lanka	No		2.09957	0.227273
GA001403	M	STU	STU	SouthAsia	SAS	UK	Sri Lanka	No		2.26663	0.288707
GA001404	F	STU	STU	SouthAsia	SAS	UK	Sri Lanka	No		2.10974	0.223366
GA001405	F	STU	STU	SouthAsia	SAS	UK	Sri Lanka	No		2.01937	0.188565
GA001406	M	STU	STU	SouthAsia	SAS	UK	Sri Lanka	No		2.25372	0.329545
GA001407	M	STU	STU	SouthAsia	SAS	UK	Sri Lanka	No		2.17567	0.415483
GA001408	F	ITU	ITU	SouthAsia	SAS	UK	India	No		2.15317	0.17294
GA001409	F	ITU	ITU	SouthAsia	SAS	UK	India	No		2.12402	0.267045
GA001410	M	ITU	ITU	SouthAsia	SAS	UK	India	No		2.21635	0.262074
GA001411	M	ITU	ITU	SouthAsia	SAS	UK	India	No		2.04949	0.259588
GA001412	F	ITU	ITU	SouthAsia	SAS	UK	India	No		2.01995	0.176136
GA001413	F	ITU	ITU	SouthAsia	SAS	UK	India	No		2	0.222656
GA001414	M	ITU	ITU	SouthAsia	SAS	UK	India	No		2.19366	0.223722
GA001415	M	ITU	ITU	SouthAsia	SAS	UK	India	No		2.14652	0.329545
GA001416	F	ITU	ITU	SouthAsia	SAS	UK	India	No		2.26585	0.316051
GA001417	F	ITU	ITU	SouthAsia	SAS	UK	India	No		2.12696	0.190341
GA001418	M	ITU	ITU	SouthAsia	SAS	UK	India	No		2.17156	0.208807
GA001419	F	ITU	ITU	SouthAsia	SAS	UK	India	No		2.33196	0.25142
GA001420	M	ITU	ITU	SouthAsia	SAS	UK	India	No		2.24237	0.295455
GA001421	M	ITU	ITU	SouthAsia	SAS	UK	India	No		2.14808	0.207386
GA001422	F	ITU	ITU	SouthAsia	SAS	UK	India	No		2.12422	0.216619
GA001423	M	ITU	ITU	SouthAsia	SAS	UK	India	No		2.01467	0.299006
GA001424	M	ITU	ITU	SouthAsia	SAS	UK	India	No		1.97946	0.235795
GA001425	M	ITU	ITU	SouthAsia	SAS	UK	India	No		2.05516	0.239347
GA001426	M	ITU	ITU	SouthAsia	SAS	UK	India	No		1.97183	0.350852
GA001427	F	ITU	ITU	SouthAsia	SAS	UK	India	No		2.3079	0.257457
GA001428	F	ITU	ITU	SouthAsia	SAS	UK	India	No		2.00782	0.317827
GA001429	F	ITU	ITU	SouthAsia	SAS	UK	India	No		1.92547	0.326705
GA001792	U	Gujjar	GUJ	SouthAsia	SAS	Pakistan	Pakistan	No		2.15493	0.200639
GA001793	U	Gujjar	GUJ	SouthAsia	SAS	Pakistan	Pakistan	No		1.91745	0.207386
GA001794	U	Gujjar	GUJ	SouthAsia	SAS	Pakistan	Pakistan	No		1.91393	0.138849
GA001795	U	Gujjar	GUJ	SouthAsia	SAS	Pakistan	Pakistan	No		1.99296	0.14098
GA001796	U	Gujjar	GUJ	SouthAsia	SAS	Pakistan	Pakistan	No		2.02426	0.104048
GA001797	U	Gujjar	GUJ	SouthAsia	SAS	Pakistan	Pakistan	No		2.19229	0.176847
GA001798	U	Gujjar	GUJ	SouthAsia	SAS	Pakistan	Pakistan	No		2.04558	0.169034
GA001799	U	Gujjar	GUJ	SouthAsia	SAS	Pakistan	Pakistan	No		2.24628	0.127131
GA001800	U	Gujjar	GUJ	SouthAsia	SAS	Pakistan	Pakistan	No		2.09605	0.0738636
GA001801	U	Gujjar	GUJ	SouthAsia	SAS	Pakistan	Pakistan	No		1.92821	0.118253
GA001802	U	Gujjar	GUJ	SouthAsia	SAS	Pakistan	Pakistan	No		2.01565	0.133168
GA001803	U	Gujjar	GUJ	SouthAsia	SAS	Pakistan	Pakistan	No		1.90571	0.138139
GA001804	U	Gujjar	GUJ	SouthAsia	SAS	Pakistan	Pakistan	No		1.96596	0.189631
GA001805	U	Gujjar	GUJ	SouthAsia	SAS	Pakistan	Pakistan	No		2.14182	0.15767
GA001806	U	Gujjar	GUJ	SouthAsia	SAS	Pakistan	Pakistan	No		2.24589	0.107244
GA001807	U	Gujjar	GUJ	SouthAsia	SAS	Pakistan	Pakistan	No		1.94679	0.148793
GA001808	U	Gujjar	GUJ	SouthAsia	SAS	Pakistan	Pakistan	No		1.97731	0.221591
GA001809	U	Gujjar	GUJ	SouthAsia	SAS	Pakistan	Pakistan	No		2.13556	0.138139
GA001810	U	Gujjar	GUJ	SouthAsia	SAS	Pakistan	Pakistan	No		2.01408	0.245028
GA001811	U	Gujjar	GUJ	SouthAsia	SAS	Pakistan	Pakistan	No		1.92156	0.178267
GA001812	U	Rajput	RAJ	SouthAsia	SAS	Pakistan	Pakistan	No		2.05282	0.211648
GA001813	U	Rajput	RAJ	SouthAsia	SAS	Pakistan	Pakistan	No		2.21088	0.229403
GA001814	U	Rajput	RAJ	SouthAsia	SAS	Pakistan	Pakistan	No		2.22516	0.120739
GA001815	U	Rajput	RAJ	SouthAsia	SAS	Pakistan	Pakistan	No		1.96929	0.227628
GA001816	U	Rajput	RAJ	SouthAsia	SAS	Pakistan	Pakistan	No		2.19875	0.17294
GA001817	U	Rajput	RAJ	SouthAsia	SAS	Pakistan	Pakistan	No		2.19562	0.213068
GA001818	U	Rajput	RAJ	SouthAsia	SAS	Pakistan	Pakistan	No		2.17606	0.266335
GA001819	U	Rajput	RAJ	SouthAsia	SAS	Pakistan	Pakistan	No		2.13478	0.185369
GA001820	U	Rajput	RAJ	SouthAsia	SAS	Pakistan	Pakistan	No		2.0358	0.179688
GA001821	U	Rajput	RAJ	SouthAsia	SAS	Pakistan	Pakistan	No		2.0982	0.209162
GA001822	U	Rajput	RAJ	SouthAsia	SAS	Pakistan	Pakistan	No		2.15649	0.177202
GA001823	U	Rajput	RAJ	SouthAsia	SAS	Pakistan	Pakistan	No		2.0401	0.0681818
GA001824	U	Rajput	RAJ	SouthAsia	SAS	Pakistan	Pakistan	No		2.13419	0.192116
GA001825	U	Rajput	RAJ	SouthAsia	SAS	Pakistan	Pakistan	No		2.08705	0.260298
GA001826	U	Brahui	BRA	SouthAsia	SAS	Pakistan	Pakistan	No		2.01702	0.0379972
GA001827	U	Brahui	BRA	SouthAsia	SAS	Pakistan	Pakistan	No		1.90239	0.160156
GA001828	U	Brahui	BRA	SouthAsia	SAS	Pakistan	Pakistan	No		1.8525	0.056108
GA001829	U	Brahui	BRA	SouthAsia	SAS	Pakistan	Pakistan	No		1.97848	0.127131
GA001830	U	Brahui	BRA	SouthAsia	SAS	Pakistan	Pakistan	No		1.98728	0.0490057
GA001831	U	Brahui	BRA	SouthAsia	SAS	Pakistan	Pakistan	No		1.79949	0.0660511
GA001832	U	Brahui	BRA	SouthAsia	SAS	Pakistan	Pakistan	No		1.88048	0.0600142
GA001834	U	Brahui	BRA	SouthAsia	SAS	Pakistan	Pakistan	No		1.71088	0.12429
GA001835	U	Brahui	BRA	SouthAsia	SAS	Pakistan	Pakistan	No		1.80986	0.0735085
GA001836	U	Sindhi	SND	SouthAsia	SAS	Pakistan	Pakistan	No		1.9779	0.135298
GA001837	U	Brusho	BRU	SouthAsia	SAS	Pakistan	Pakistan	No		1.89045	0.0578835
GA001838	U	Brusho	BRU	SouthAsia	SAS	Pakistan	Pakistan	No		2.04851	0.103693
GA001839	U	Brusho	BRU	SouthAsia	SAS	Pakistan	Pakistan	No		2.01995	0.165838
GA001841	U	Pathan	PAT	SouthAsia	SAS	Pakistan	Pakistan	No		2.06631	0.0614347
GA001842	U	Pathan	PAT	SouthAsia	SAS	Pakistan	Pakistan	No		1.98318	0.18679
GA001843	U	Pathan	PAT	SouthAsia	SAS	Pakistan	Pakistan	No		2.26135	0.105824
GA001844	U	Pathan	PAT	SouthAsia	SAS	Pakistan	Pakistan	No		1.86483	0.0646307
GA001845	U	Pathan	PAT	SouthAsia	SAS	Pakistan	Pakistan	No		1.78795	0.152344
GA001846	U	Pathan	PAT	SouthAsia	SAS	Pakistan	Pakistan	No		2.06416	0.133523
GA001847	U	Pathan	PAT	SouthAsia	SAS	Pakistan	Pakistan	No		1.85231	0.115412
GA001848	U	Pathan	PAT	SouthAsia	SAS	Pakistan	Pakistan	No		2.03345	0.0415483
GA001849	U	Pathan	PAT	SouthAsia	SAS	Pakistan	Pakistan	No		1.99883	0.14027
GA001850	U	Pathan	PAT	SouthAsia	SAS	Pakistan	Pakistan	No		2.00176	0.158026
GA001851	U	Pathan	PAT	SouthAsia	SAS	Pakistan	Pakistan	No		1.89104	0.0422585
GA001852	U	Pathan	PAT	SouthAsia	SAS	Pakistan	Pakistan	No		2.20442	0.0603693
GA001853	U	Pathan	PAT	SouthAsia	SAS	Pakistan	Pakistan	No		1.82355	0.0820312
GA001854	U	Pathan	PAT	SouthAsia	SAS	Pakistan	Pakistan	No		2.1029	0.165128
GA001855	U	Pathan	PAT	SouthAsia	SAS	Pakistan	Pakistan	No		1.91451	0.15625
GA001856	U	Sindhi	SND	SouthAsia	SAS	Pakistan	Pakistan	No		1.76682	0.153054
GA001857	U	Sindhi	SND	SouthAsia	SAS	Pakistan	Pakistan	No		2.02954	0.179688
GA001858	U	Sindhi	SND	SouthAsia	SAS	Pakistan	Pakistan	No		1.89574	0.186435
GA001859	U	Sindhi	SND	SouthAsia	SAS	Pakistan	Pakistan	No		2.05458	0.107599
GA001860	U	Sindhi	SND	SouthAsia	SAS	Pakistan	Pakistan	No		2.05008	0.152344
GA001861	U	Sindhi	SND	SouthAsia	SAS	Pakistan	Pakistan	No		1.51076	0.120739
GA001862	U	Sindhi	SND	SouthAsia	SAS	Pakistan	Pakistan	No		1.0849	0.037642
GA001863	U	Sindhi	SND	SouthAsia	SAS	Pakistan	Pakistan	No		2.27465	0.0653409
GA001864	U	Sindhi	SND	SouthAsia	SAS	Pakistan	Pakistan	No		1.87383	0.214489
GA001865	U	Brusho	BRU	SouthAsia	SAS	Pakistan	Pakistan	No		1.85896	0.0674716
GA001866	U	Brusho	BRU	SouthAsia	SAS	Pakistan	Pakistan	No		2.14202	0.147727
GA001867	U	Brusho	BRU	SouthAsia	SAS	Pakistan	Pakistan	No		2.13948	0.141335
GA001869	U	Brusho	BRU	SouthAsia	SAS	Pakistan	Pakistan	No		2.05732	0.182884
GA001871	U	Brusho	BRU	SouthAsia	SAS	Pakistan	Pakistan	No		2.06729	0.164062
GA001872	U	Parsi	PAR	SouthAsia	SAS	Pakistan	Pakistan	No		2.03443	0.0820312
GA001873	U	Hazara	HAZ	SouthAsia	SAS	Pakistan	Pakistan	No		2.26487	0.162997
GA001874	U	Hazara	HAZ	SouthAsia	SAS	Pakistan	Pakistan	No		2.29773	0.105824
GA001875	U	Hazara	HAZ	SouthAsia	SAS	Pakistan	Pakistan	No	Yes (GA001876)	2.33216	0.167969
GA001876	U	Hazara	HAZ	SouthAsia	SAS	Pakistan	Pakistan	No		2.2903	0.166548
GA001877	U	Hazara	HAZ	SouthAsia	SAS	Pakistan	Pakistan	No		2.41588	0.136719
GA001878	U	Hazara	HAZ	SouthAsia	SAS	Pakistan	Pakistan	No		2.02836	0.115057
GA001880	U	Hazara	HAZ	SouthAsia	SAS	Pakistan	Pakistan	No		2.29049	0.102273
GA001881	U	Hazara	HAZ	SouthAsia	SAS	Pakistan	Pakistan	No		2.23826	0.0426136
GA001882	U	Hazara	HAZ	SouthAsia	SAS	Pakistan	Pakistan	No		2.25235	0.0838068
GA001883	U	Hazara	HAZ	SouthAsia	SAS	Pakistan	Pakistan	No		2.21029	0.143111
GA001884	U	Hazara	HAZ	SouthAsia	SAS	Pakistan	Pakistan	No		2.21283	0.15625
GA001885	U	Hazara	HAZ	SouthAsia	SAS	Pakistan	Pakistan	No		2.25333	0.133168
GA001886	U	Hazara	HAZ	SouthAsia	SAS	Pakistan	Pakistan	No		2.43251	0.175781
GA001887	U	Hazara	HAZ	SouthAsia	SAS	Pakistan	Pakistan	No		2.19601	0.20277
GA001888	U	Hazara	HAZ	SouthAsia	SAS	Pakistan	Pakistan	No		2.15513	0.117188
GA001890	U	Nicobarese	NIC	SouthAsia	SAS	India	India	No		2.37422	0.31108
GA001891	U	Nicobarese	NIC	SouthAsia	SAS	India	India	No		2.51174	0.285511
GA001892	U	Nicobarese	NIC	SouthAsia	SAS	India	India	No		2.48376	0.241122
GA001893	U	Nicobarese	NIC	SouthAsia	SAS	India	India	No	Yes (GA001895)	2.43955	0.18679
GA001894	U	Nicobarese	NIC	SouthAsia	SAS	India	India	No		2.37813	0.155895
GA001895	U	Nicobarese	NIC	SouthAsia	SAS	India	India	No		2.42664	0.191761

## Sheet: S2a. Coverage
Supplementary Table S2a - Sample level sequencing coverage statistics
GA sample ID	Generated reads	Duplicate reads	% Duplicate reads	Aligned reads	% Aligned reads	Mapped reads	% Mapped reads	Paired read count	% Paired read count	Generated bases	Duplicate bases	% Duplicate bases	Aligned bases	% Aligned bases	Mapped bases	% Mapped bases	Chr 22 coverage	Chr X coverage	Chr Y coverage
GA000001	1311122836	51061337	0.0389	1291235309	0.9848	1228507286	0.937	1259959224	0.961	131112283600	5062770303	0.0386	127840910411	0.975	121723857117	0.9284	42.98	36.82	0.56
GA000002	1195403246	25634981	0.0214	1171241029	0.9798	1119490209	0.9365	1155625980	0.9667	119540324600	2545736866	0.0213	116283186545	0.9728	111234139276	0.9305	36.22	18.9	13.99
GA000003	1687081832	36443095	0.0216	1666893287	0.988	1595781023	0.9459	1650742326	0.9785	168708183200	3622973752	0.0215	165585559909	0.9815	158629800124	0.9403	49.49	26.89	19.6
GA000004	1451401248	39348969	0.0271	1398271937	0.9634	1335578357	0.9202	1379089592	0.9502	145140124800	3868082058	0.0267	138388447333	0.9535	132332076266	0.9118	39.12	22.77	16.61
GA000005	2726583438	177112640	0.065	2681591699	0.9835	2549042176	0.9349	2614898176	0.959	272658343800	17622376165	0.0646	266527815648	0.9775	253536330145	0.9299	81.27	41.56	31.3
GA000006	2453138402	141133519	0.0575	2417857035	0.9856	2284691322	0.9313	2345872350	0.9563	245313840200	13977951123	0.057	238972101121	0.9741	226081508059	0.9216	75.18	37.12	27.86
GA000007	1321782494	54216715	0.041	1303878959	0.9865	1242532120	0.94	1273121896	0.9632	132178249400	5386136158	0.0407	129317662642	0.9784	123321426796	0.933	43.87	20.44	15.43
GA000008	1357724780	27346617	0.0201	1341477418	0.988	1278552590	0.9417	1330098758	0.9797	135772478000	2718534430	0.02	133284422575	0.9817	127110747343	0.9362	39.09	22.08	16.43
GA000009	1665248490	38979107	0.0234	1645523184	0.9882	1570047011	0.9428	1629389576	0.9785	166524849000	3877324334	0.0233	163384217389	0.9811	155997680810	0.9368	48	26.97	20.17
GA000010	1627164408	50625622	0.0311	1584112654	0.9735	1508539085	0.9271	1568684844	0.9641	162716440800	5030085912	0.0309	157204048651	0.9661	149820001910	0.9207	45.62	25.65	19.14
GA000011	1801418352	54580658	0.0303	1726969823	0.9587	1643902466	0.9126	1708898952	0.9486	180141835200	5414818054	0.0301	171241418202	0.9506	163149176659	0.9057	49.55	28.02	21.09
GA000012	1482085258	33540009	0.0226	1462969160	0.9871	1390764358	0.9384	1446393574	0.9759	148208525800	3331757568	0.0225	145293488991	0.9803	138218089385	0.9326	41.44	24.11	18.21
GA000013	1583372196	34136448	0.0216	1562157979	0.9866	1489300881	0.9406	1545932518	0.9764	158337219600	3391096899	0.0214	155119422040	0.9797	147985784948	0.9346	46.1	25.64	19.17
GA000014	1648959140	43533948	0.0264	1490228946	0.9037	1422799696	0.8628	1475027934	0.8945	164895914000	4323419481	0.0262	147837552576	0.8966	141267120848	0.8567	43.53	24.27	18.14
GA000015	1403734046	30396639	0.0217	1377337419	0.9812	1314958717	0.9368	1362355700	0.9705	140373404600	3021087153	0.0215	136777958717	0.9744	130673835310	0.9309	39.73	22.68	17.08
GA000016	1562549126	39737611	0.0254	1533591918	0.9815	1462982674	0.9363	1516452284	0.9705	156254912600	3953300137	0.0253	152252660453	0.9744	145348628791	0.9302	44.42	25.05	18.4
GA000017	1424300560	37503038	0.0263	1406520971	0.9875	1347914833	0.9464	1391573990	0.977	142430056000	3721353093	0.0261	139753712039	0.9812	134028637210	0.941	41.77	43.31	0.5
GA000018	1401035110	29038664	0.0207	1200702983	0.857	1148005703	0.8194	1186063384	0.8466	140103511000	2864403277	0.0204	118967594353	0.8491	113912217407	0.8131	36.98	19.33	14.64
GA000019	1438518816	49178566	0.0342	1413447560	0.9826	1349397103	0.938	1392062236	0.9677	143851881600	4861372771	0.0338	140339276336	0.9756	134108726750	0.9323	42.74	22.48	16.38
GA000020	2828374830	210584207	0.0745	2375159239	0.8398	2246407521	0.7942	2163081012	0.7648	282837483000	20796630818	0.0735	234012348945	0.8274	221660499109	0.7837	68.63	35.08	26.3
GA000021	1367968524	173364189	0.1267	1346956076	0.9846	1268688610	0.9274	1280557988	0.9361	136796852400	17214916351	0.1258	133488754153	0.9758	125867263394	0.9201	36.4	35.99	0.52
GA000022	1387032066	74861606	0.054	1371010397	0.9884	1307891562	0.9429	1319358894	0.9512	138703206600	7443594432	0.0537	136166442546	0.9817	129993164083	0.9372	42.52	40.25	0.53
GA000023	1332262890	54569727	0.041	1316669774	0.9883	1250167282	0.9384	1288403544	0.9671	133226289000	5428775285	0.0407	130866745470	0.9823	124351457566	0.9334	44.66	20.33	15.34
GA000024	1155425922	74903534	0.0648	1137805107	0.9847	1073599633	0.9292	1094098136	0.9469	115542592200	7429805115	0.0643	112865915566	0.9768	106624285561	0.9228	35.97	17	12.8
GA000025	2613962072	205773843	0.0787	2577423969	0.986	2431171619	0.9301	2478451780	0.9482	261396207200	20418364924	0.0781	255605360755	0.9778	241392978579	0.9235	80.94	38.15	28.43
GA000026	2479719226	162291130	0.0654	2444599446	0.9858	2323011673	0.9368	2369430410	0.9555	247971922600	16137366587	0.0651	242890737689	0.9795	230995901483	0.9315	78.16	37.05	27.53
GA000027	2531968764	156378758	0.0618	2496811593	0.9861	2341197408	0.9247	2406223710	0.9503	253196876400	15531205162	0.0613	247707889393	0.9783	232529505381	0.9184	77.94	37.82	29.48
GA000028	2807316124	199577960	0.0711	2765608419	0.9851	2611955003	0.9304	2711749384	0.966	280731612400	19830470147	0.0706	274610764031	0.9782	259590112606	0.9247	82.69	41.87	32.05
GA000029	2460234958	137267221	0.0558	2423645786	0.9851	2276570810	0.9253	2331965006	0.9479	246023495800	13624877615	0.0554	240350304971	0.9769	226009379664	0.9186	76.36	35.89	27.02
GA000030	2450813104	159938821	0.0653	2413142264	0.9846	2275519815	0.9285	2308504070	0.9419	245081310400	15873839250	0.0648	239210378407	0.976	225808371383	0.9214	76.55	36.11	27.35
GA000031	2369157058	144243920	0.0609	2334457843	0.9854	2198012130	0.9278	2254438054	0.9516	236915705800	14265390677	0.0602	230524537396	0.973	217319081667	0.9173	73.28	35.14	26.29
GA000032	1166230562	26033475	0.0223	1143713904	0.9807	1092475967	0.9368	1131159680	0.9699	116623056200	2586334209	0.0222	113564086457	0.9738	108560446389	0.9309	36.14	18.42	13.64
GA000033	1272565746	23307115	0.0183	1250838802	0.9829	1198717535	0.942	1235792844	0.9711	127256574600	2318600532	0.0182	124224424471	0.9762	119125697363	0.9361	36.69	38.62	0.44
GA000034	1374553702	31011643	0.0226	1344414766	0.9781	1282980083	0.9334	1319510722	0.96	137455370200	3072883321	0.0224	133038041499	0.9679	127100011623	0.9247	40.44	21.53	15.77
GA000035	1460177700	34978021	0.024	1420831025	0.9731	1354142657	0.9274	1403011952	0.9609	146017770000	3456290638	0.0237	140828139149	0.9645	134350144434	0.9201	40.91	44.52	0.6
GA000036	1363990306	33499731	0.0246	1343179549	0.9847	1281468148	0.9395	1328812958	0.9742	136399030600	3331600573	0.0244	133421806057	0.9782	127381055335	0.9339	39.92	21.97	16.18
GA000037	1466503954	31641265	0.0216	1449390734	0.9883	1384769759	0.9443	1435400236	0.9788	146650395400	3146510898	0.0215	143872680910	0.9811	137552129228	0.938	44.57	23.56	15.84
GA000038	1144644504	50116055	0.0438	1106487001	0.9667	1060896376	0.9268	1087032182	0.9497	114464450400	4977921645	0.0435	109781798534	0.9591	105390085594	0.9207	30.51	34.4	0.37
GA000039	1339000326	26956924	0.0201	1320602465	0.9863	1267160616	0.9463	1305498468	0.975	133900032600	2679401289	0.02	131160682399	0.9795	125945074498	0.9406	38.85	41.54	0.48
GA000040	1186975020	31372031	0.0264	1165718909	0.9821	1115382350	0.9397	1153550530	0.9718	118697502000	3115754995	0.0262	115796923406	0.9756	110873314400	0.9341	33.22	36.76	0.43
GA000041	1540082110	39301897	0.0255	1517791493	0.9855	1447499479	0.9399	1497305224	0.9722	154008211000	3898502412	0.0253	150577570000	0.9777	143738062595	0.9333	43.38	24.99	18.44
GA000042	1438234978	40246372	0.028	1415955376	0.9845	1347327713	0.9368	1397517912	0.9717	143823497800	3992126479	0.0278	140497305403	0.9769	133808444077	0.9304	40.31	23.13	17.19
GA000043	1403912776	34585465	0.0246	1374246416	0.9789	1311833239	0.9344	1357099440	0.9667	140391277600	3404946995	0.0243	135480820313	0.965	129486790432	0.9223	40.5	21.97	16.09
GA000044	1551031576	26472877	0.0171	1531982702	0.9877	1469241825	0.9473	1518174080	0.9788	155103157600	2634117233	0.017	152268746750	0.9817	146121042641	0.9421	45.78	47.45	0.55
GA000045	1452170878	56992066	0.0392	1409701994	0.9708	1351985368	0.931	1365371506	0.9402	145217087800	5603280280	0.0386	139146282324	0.9582	133668213165	0.9205	57.36	20.6	12.31
GA000046	1508467806	33773534	0.0224	1487438310	0.9861	1425765770	0.9452	1468421538	0.9735	150846780600	3358529988	0.0223	147674807175	0.979	141654929333	0.9391	42.5	47.26	0.57
GA000047	1292553224	34863430	0.027	1260224304	0.975	1207774763	0.9344	1248951008	0.9663	129255322400	3445287508	0.0267	124930622889	0.9665	119839069431	0.9271	36.28	38.3	0.47
GA000048	1508893942	45425514	0.0301	1447753144	0.9595	1378437169	0.9135	1429737694	0.9475	150889394200	4496576588	0.0298	143346774200	0.95	136631512495	0.9055	42	23.21	17.27
GA000049	1288921440	40738497	0.0316	1256375279	0.9747	1192841891	0.9255	1190650602	0.9238	128892144000	4045232289	0.0314	124779665114	0.9681	118594365921	0.9201	37.83	20.12	14.82
GA000050	1510820686	39154279	0.0259	1485038612	0.9829	1423495453	0.9422	1468929032	0.9723	151082068600	3891555127	0.0258	147459402903	0.976	141451576858	0.9363	43.98	45.29	0.52
GA000051	1617489542	46414632	0.0287	1556213165	0.9621	1481439089	0.9159	1537952664	0.9508	161748954200	4616042656	0.0285	154596498694	0.9558	147274306470	0.9105	44.32	48.72	0.63
GA000052	1280846248	36408661	0.0284	1256531635	0.981	1193981643	0.9322	1239114430	0.9674	128084624800	3618527349	0.0283	124697764776	0.9736	118595679995	0.9259	37.32	19.84	14.71
GA000053	1461741202	30588184	0.0209	1442576908	0.9869	1380174708	0.9442	1425207418	0.975	146174120200	3037890661	0.0208	143227067289	0.9798	137127347738	0.9381	42.82	23.45	17.27
GA000054	1507256282	30036948	0.0199	1492331972	0.9901	1427228812	0.9469	1474819562	0.9785	150725628200	2986011700	0.0198	148196374064	0.9832	141824544469	0.9409	43.06	47.21	0.64
GA000055	1049877950	20525854	0.0196	1032069145	0.983	985100256	0.9383	1020503712	0.972	104987795000	2040077028	0.0194	102519851778	0.9765	97923117850	0.9327	30.72	16.72	12.21
GA000056	1399937948	36962654	0.0264	1377206593	0.9838	1315444789	0.9396	1362909608	0.9736	139993794800	3676387593	0.0263	136755982034	0.9769	130721099185	0.9338	41.1	22.22	16.45
GA000057	1216990218	25871518	0.0213	1113124751	0.9147	1061697513	0.8724	1097686760	0.902	121699021800	2545148012	0.0209	109722956500	0.9016	104809354827	0.8612	31.18	18.17	13.48
GA000058	1503853718	41023602	0.0273	1487906493	0.9894	1425304879	0.9478	1462332764	0.9724	150385371800	4077994555	0.0271	147760388725	0.9825	141640156580	0.9418	43.47	46.6	0.55
GA000059	1059244476	22323143	0.0211	1040143275	0.982	998065886	0.9422	1025093030	0.9678	105924447600	2202937424	0.0208	102791069248	0.9704	98736551535	0.9321	29.67	32.15	0.35
GA000060	1436711294	39125993	0.0272	1373478332	0.956	1311048048	0.9125	1357000596	0.9445	143671129400	3870768485	0.0269	136085367822	0.9472	130036979493	0.9051	40.15	22.1	16.28
GA000061	1483762518	31845763	0.0215	1462534858	0.9857	1396070907	0.9409	1447691266	0.9757	148376251800	3164679275	0.0213	145107420542	0.978	138612482060	0.9342	42.48	24.03	17.86
GA000062	1097647952	23139990	0.0211	1079279339	0.9833	1027961525	0.9365	1065782670	0.971	109764795200	2300405189	0.021	107016542962	0.975	102012435960	0.9294	31.45	17.64	13.21
GA000063	1424427178	30048190	0.0211	1403922116	0.9856	1337181991	0.9388	1389826844	0.9757	142442717800	2986615774	0.021	139347083548	0.9783	132814377760	0.9324	41.07	22.99	17.16
GA000064	1586141406	50379687	0.0318	1556658681	0.9814	1481623150	0.9341	1537926324	0.9696	158614140600	5004683733	0.0316	154350699346	0.9731	147036414931	0.927	45.15	25.15	18.91
GA000065	1825893296	50763227	0.0278	1798090265	0.9848	1725904173	0.9452	1780654420	0.9752	182589329600	5038454587	0.0276	178391598864	0.977	171364132660	0.9385	45.98	57.78	0.59
GA000066	1589109622	39792528	0.025	1515248005	0.9535	1451553690	0.9134	1500520740	0.9443	158910962200	3959904956	0.0249	150556895079	0.9474	144324275353	0.9082	43.97	47.77	0.45
GA000067	1450893042	39577658	0.0273	1426978960	0.9835	1360297043	0.9376	1413096638	0.9739	145089304200	3935975643	0.0271	141676590506	0.9765	135151704560	0.9315	41.45	23.26	17.44
GA000068	1385643388	31087090	0.0224	1355736856	0.9784	1298319128	0.937	1341708578	0.9683	138564338800	3088672962	0.0223	134612625268	0.9715	129005410514	0.931	39.94	22.21	16.29
GA000069	1531367144	42572646	0.0278	1201991603	0.7849	1150585816	0.7513	1187948052	0.7757	153136714400	4163750514	0.0272	118741002382	0.7754	113882643918	0.7437	34.16	37.21	0.49
GA000070	1507827274	43200760	0.0287	1484091520	0.9843	1416757845	0.9396	1469038834	0.9743	150782727400	4291789997	0.0285	147220669961	0.9764	140654786842	0.9328	42.49	24.17	17.46
GA000071	1488036298	40823965	0.0274	1468189225	0.9867	1398773902	0.94	1453331648	0.9767	148803629800	4060881802	0.0273	145781852596	0.9797	138985376649	0.934	42.32	23.9	17.93
GA000072	1467411292	48340086	0.0329	1374391489	0.9366	1307867735	0.8913	1353092982	0.9221	146741129200	4764043653	0.0325	136066430629	0.9273	129655540294	0.8836	39.57	22.05	16.64
GA000073	1594444348	37533436	0.0235	1574561342	0.9875	1501987581	0.942	1559070954	0.9778	159444434800	3731678092	0.0234	156125694627	0.9792	149041752097	0.9348	45.34	25.91	19.57
GA000074	1505325570	29222565	0.0194	1486116554	0.9872	1421026598	0.944	1471145522	0.9773	150532557000	2905918364	0.0193	147557995164	0.9802	141192369134	0.938	43.41	24.51	18.38
GA000075	1443241966	36167526	0.0251	1398453224	0.969	1333328268	0.9238	1383766396	0.9588	144324196600	3594013415	0.0249	138808745733	0.9618	132442524920	0.9177	41.04	22.79	17.01
GA000076	1777873848	56510491	0.0318	1754632135	0.9869	1672737096	0.9409	1737891910	0.9775	177787384800	5616444717	0.0316	174152797023	0.9796	166149393747	0.9345	49.85	28.45	21.2
GA000077	1219125812	31953416	0.0262	1153592573	0.9462	1106124451	0.9073	1141088718	0.936	121912581200	3171578557	0.026	114534278631	0.9395	109915033854	0.9016	33.53	36.26	0.44
GA000078	1504682452	33897959	0.0225	1485294342	0.9871	1416373184	0.9413	1470763152	0.9775	150468245200	3372476000	0.0224	147485558345	0.9802	140734459431	0.9353	43.28	24.34	18.23
GA000079	1482360658	25114023	0.0169	1466123086	0.989	1414658026	0.9543	1455540216	0.9819	148236065800	2497586304	0.0168	145660110050	0.9826	140635450695	0.9487	40.57	47.59	0.51
GA000080	1164587046	19281258	0.0166	1150793701	0.9882	1104958299	0.9488	1140896364	0.9797	116458704600	1903707915	0.0163	114303840149	0.9815	109847617428	0.9432	31.85	36.59	0.44
GA000081	1522788328	38732186	0.0254	1505961259	0.9889	1445591301	0.9493	1494559152	0.9815	152278832800	3843494132	0.0252	149543768380	0.982	143650645992	0.9433	43.4	24.35	17.75
GA000082	1354287806	34677479	0.0256	1333081649	0.9843	1271280926	0.9387	1315220894	0.9712	135428780600	3450409589	0.0255	132409441108	0.9777	126357459543	0.933	40.15	21.44	15.71
GA000083	1417472850	35616869	0.0251	1393808010	0.9833	1327494567	0.9365	1375756928	0.9706	141747285000	3526045316	0.0249	138324986568	0.9759	131872105162	0.9303	42.29	22.18	16.22
GA000084	1361834082	42882835	0.0315	1332733491	0.9786	1272512846	0.9344	1313319322	0.9644	136183408200	4255780178	0.0313	132301000794	0.9715	126434743430	0.9284	40.44	21.16	15.48
GA000085	1409635536	34643512	0.0246	1387394155	0.9842	1326173458	0.9408	1376246528	0.9763	140963553600	3442260977	0.0244	137702500052	0.9769	131718068524	0.9344	41.37	22.36	16.32
GA000086	1400230866	28527610	0.0204	1378122366	0.9842	1325391669	0.9466	1366477244	0.9759	140023086600	2826562238	0.0202	136874881437	0.9775	131733860578	0.9408	39.77	43.2	0.47
GA000087	1402631116	33800943	0.0241	1385444364	0.9877	1331822797	0.9495	1375384124	0.9806	140263111600	3362936486	0.024	137640612177	0.9813	132395737700	0.9439	39.95	43.2	0.55
GA000088	1329006626	39991733	0.0301	1311389828	0.9867	1246131060	0.9376	1297278994	0.9761	132900662600	3965292234	0.0298	130193829878	0.9796	123840156617	0.9318	37.68	21.04	15.64
GA000089	1489731824	42703473	0.0287	1468040972	0.9854	1407220262	0.9446	1453339266	0.9756	148973182400	4242614424	0.0285	145706502877	0.9781	139776900108	0.9383	41.98	44.08	0.47
GA000090	1421307200	37638429	0.0265	1400057882	0.985	1339750334	0.9426	1383403416	0.9733	142130720000	3732412601	0.0263	139036397528	0.9782	133144489663	0.9368	41.68	42.74	0.49
GA000091	1417734846	40894977	0.0288	1394290429	0.9835	1326332915	0.9355	1367445794	0.9645	141773484600	4040383943	0.0285	138188017470	0.9747	131598517872	0.9282	50.96	21.39	15.63
GA000092	1322928178	40079160	0.0303	1297283950	0.9806	1238347018	0.9361	1281253064	0.9685	132292817800	3979873708	0.0301	128831142920	0.9738	123072829331	0.9303	39.41	20.69	15.05
GA000093	1493462564	42772954	0.0286	1466516074	0.982	1402519837	0.9391	1453889082	0.9735	149346256400	4238531335	0.0284	145632707075	0.9751	139380267323	0.9333	44.46	23.48	17.12
GA000094	1460311352	41387203	0.0283	1432824995	0.9812	1364697433	0.9345	1415172030	0.9691	146031135200	4107541954	0.0281	142184841268	0.9737	135556737540	0.9283	42.59	22.9	16.82
GA000095	1178103922	21871701	0.0186	1156399035	0.9816	1107933752	0.9404	1146447154	0.9731	117810392200	2165226749	0.0184	114854325332	0.9749	110120919973	0.9347	33.7	19.21	14.4
GA000096	1475558040	25431075	0.0172	1459293626	0.989	1401203086	0.9496	1447227922	0.9808	147555804000	2529865156	0.0171	144875271435	0.9818	139201836905	0.9434	40.17	46.79	0.56
GA000097	1472247038	42974372	0.0292	1439199487	0.9776	1378905361	0.9366	1426076024	0.9686	147224703800	4268923641	0.029	142829987985	0.9701	136948333180	0.9302	43.47	23.07	16.94
GA000098	1433033714	40007382	0.0279	1411416846	0.9849	1349901852	0.942	1392480894	0.9717	143303371400	3961161329	0.0276	140054258694	0.9773	134065448277	0.9355	41.9	42.8	0.53
GA000099	1318548298	33279581	0.0252	1293978280	0.9814	1236111406	0.9375	1273004366	0.9655	131854829800	3280815547	0.0249	128317019819	0.9732	122727778071	0.9308	44.46	20.24	15.12
GA000100	1266211812	36321766	0.0287	1243108886	0.9818	1185305774	0.9361	1225301652	0.9677	126621181200	3611249582	0.0285	123499395961	0.9753	117868846063	0.9309	38.05	19.87	14.51
GA000101	1078157800	25767752	0.0239	1052398914	0.9761	1006833407	0.9338	1036390012	0.9613	107815780000	2554919394	0.0237	104443435707	0.9687	100007028088	0.9276	31.72	31.35	0.41
GA000102	1496685158	43387718	0.029	1463055306	0.9775	1398646729	0.9345	1448485762	0.9678	149668515800	4291480990	0.0287	144787689762	0.9674	138542775731	0.9257	43.22	23.42	17.19
GA000103	1188239078	30933860	0.026	1165430324	0.9808	1113094588	0.9368	1154841250	0.9719	118823907800	3077308401	0.0259	115708567608	0.9738	110596262535	0.9308	34.88	18.53	13.7
GA000104	1372877904	34372430	0.025	1347575096	0.9816	1287379369	0.9377	1336028338	0.9732	137287790400	3401514425	0.0248	133813034046	0.9747	127936823015	0.9319	38.37	22.01	16.16
GA000105	1357293290	33768395	0.0249	1339038808	0.9866	1277232181	0.941	1323198798	0.9749	135729329000	3345778518	0.0247	132985278186	0.9798	126966630949	0.9354	40.08	21.53	15.93
GA000106	1783352982	58132580	0.0326	1756991406	0.9852	1679609819	0.9418	1740422696	0.9759	178335298200	5769547615	0.0324	174353915539	0.9777	166800347377	0.9353	53.38	28.07	20.69
GA000107	1330677694	34736558	0.0261	1196176400	0.8989	1138468225	0.8556	1180951786	0.8875	133067769400	3443177069	0.0259	118757268224	0.8925	113158142516	0.8504	35.66	19.37	14.59
GA000108	1322884610	35949300	0.0272	1296849030	0.9803	1242076615	0.9389	1279182830	0.967	132288461000	3564330419	0.0269	128708673710	0.9729	123376663819	0.9326	38.71	39.37	0.51
GA000109	1570021022	53897465	0.0343	1543788777	0.9833	1474312282	0.939	1529454320	0.9742	157002102200	5338961798	0.034	153273316322	0.9763	146492890923	0.9331	43.86	24.89	18.45
GA000110	1340800544	30050471	0.0224	1325008094	0.9882	1261673359	0.941	1312705944	0.979	134080054400	2985432170	0.0223	131509385844	0.9808	125318829412	0.9347	40.64	21.1	15.51
GA000111	1453531262	37794892	0.026	1428503695	0.9828	1368405024	0.9414	1415248376	0.9737	145353126200	3734493488	0.0257	141802026899	0.9756	135954002754	0.9353	41.62	44.77	0.51
GA000112	1449665948	34693766	0.0239	1426521663	0.984	1370347649	0.9453	1412262434	0.9742	144966594800	3427096752	0.0236	141596443420	0.9768	136143949461	0.9391	39.96	45.19	0.49
GA000113	1384025410	32122080	0.0232	1365078484	0.9863	1310038676	0.9465	1354094172	0.9784	138402541000	3193917417	0.0231	135542208640	0.9793	130165564575	0.9405	37.92	22.56	16.78
GA000114	1446578188	38610701	0.0267	1425846465	0.9857	1360475003	0.9405	1408450518	0.9736	144657818800	3815280969	0.0264	141627404145	0.9791	135257094164	0.935	45.36	22.58	16.37
GA000115	1536275958	43069344	0.028	1510260871	0.9831	1447957286	0.9425	1491737250	0.971	153627595800	4256006662	0.0277	149764058568	0.9749	143713641321	0.9355	46.14	45.47	0.51
GA000116	1362761730	29760219	0.0218	1118563925	0.8208	1064593433	0.7812	1104746956	0.8107	136276173000	2936936011	0.0216	110799001690	0.813	105617537612	0.775	32.7	18.1	12.15
GA000117	1351299962	42735919	0.0316	1325152977	0.9807	1262348892	0.9342	1306518314	0.9669	135129996200	4243348295	0.0314	131519396931	0.9733	125391173775	0.9279	39.54	21.09	15.59
GA000118	1300105748	34830997	0.0268	1272783104	0.979	1213653523	0.9335	1257379586	0.9671	130010574800	3428701428	0.0264	125802018402	0.9676	120091065259	0.9237	38.37	20.2	14.68
GA000119	1614633334	35666144	0.0221	1594690504	0.9876	1527828709	0.9462	1578865898	0.9778	161463333400	3544847522	0.022	158187912728	0.9797	151673736319	0.9394	45.11	50.57	0.57
GA000120	1221622966	28464074	0.0233	1203016915	0.9848	1151348351	0.9425	1192215860	0.9759	122162296600	2816904921	0.0231	119443141763	0.9777	114407336244	0.9365	34.86	19.8	14.76
GA000121	1418428892	24478404	0.0173	1400020540	0.987	1343922237	0.9475	1389511222	0.9796	141842889200	2432387527	0.0171	138979418838	0.9798	133503227195	0.9412	39.65	23.19	17.35
GA000122	1576817052	50289872	0.0319	1554672068	0.986	1487592716	0.9434	1541419556	0.9776	157681705200	4976019182	0.0316	154418608944	0.9793	147878313264	0.9378	47.12	24.65	17.94
GA000123	1399312786	38264600	0.0273	1374516271	0.9823	1315353566	0.94	1358549602	0.9709	139931278600	3802963493	0.0272	136552902171	0.9759	130792015843	0.9347	39.94	22.5	16.08
GA000124	1390072204	28814777	0.0207	1101045424	0.7921	1047343939	0.7534	1087907830	0.7826	139007220400	2829380377	0.0204	108965771661	0.7839	103827094774	0.7469	32.6	17.75	13.17
GA000125	1281264352	38233892	0.0298	1253826389	0.9786	1195442181	0.933	1238273726	0.9664	128126435200	3796178006	0.0296	124553431460	0.9721	118845799633	0.9276	37.25	20.05	14.76
GA000126	1395113600	35526972	0.0255	1372077325	0.9835	1313213418	0.9413	1359918880	0.9748	139511360000	3520883152	0.0252	135790562421	0.9733	130076246640	0.9324	41.24	41.3	0.48
GA000127	1498263818	35415051	0.0236	1474622182	0.9842	1410575355	0.9415	1461385896	0.9754	149826381800	3519000888	0.0235	146343374058	0.9768	140097757155	0.9351	43.18	43.46	0.59
GA000128	1525056968	38904779	0.0255	1507766051	0.9887	1447164088	0.9489	1496295388	0.9811	152505696800	3869833510	0.0254	149755078935	0.982	143827869359	0.9431	42.12	48.24	0.51
GA000129	1319661382	30848197	0.0234	1303569820	0.9878	1245586758	0.9439	1291794054	0.9789	131966138200	3061050755	0.0232	129499690591	0.9813	123834763689	0.9384	37.83	21.46	16.06
GA000130	1532060630	44509835	0.0291	1513331488	0.9878	1447559365	0.9448	1501140250	0.9798	153206063000	4412727731	0.0288	150282676437	0.9809	143860934089	0.939	44.51	24.35	17.92
GA000131	1222177244	36163530	0.0296	1197924920	0.9802	1147580404	0.939	1185998966	0.9704	122217724400	3563128795	0.0292	118841625265	0.9724	113952908359	0.9324	35.43	19.18	13.98
GA000132	1390400452	37275233	0.0268	1373047790	0.9875	1308161426	0.9409	1357056554	0.976	139040045200	3690146904	0.0265	136344051837	0.9806	130006896928	0.935	41.01	21.96	16.85
GA000133	1380371022	40496765	0.0293	1355312821	0.9818	1293742386	0.9372	1339044330	0.9701	138037102200	4009871662	0.029	134656800455	0.9755	128643617203	0.9319	41.25	21.64	15.79
GA000134	1557449640	50144959	0.0322	1533235897	0.9845	1462422402	0.939	1518068290	0.9747	155744964000	4987825479	0.032	152138209794	0.9768	145231070582	0.9325	45.2	24.4	17.89
GA000135	1391386768	37221438	0.0268	1365586577	0.9815	1303330274	0.9367	1351752820	0.9715	139138676800	3694322343	0.0266	135572192748	0.9744	129492905526	0.9307	40.31	21.77	16.06
GA000136	1409599972	39367283	0.0279	1395039488	0.9897	1332697227	0.9454	1384547134	0.9822	140959997200	3918392542	0.0278	138630825583	0.9835	132522480143	0.9401	39.18	22.95	17.05
GA000137	1504850466	38275382	0.0254	1484453440	0.9864	1420707710	0.9441	1469206126	0.9763	150485046600	3775459654	0.0251	147375321200	0.9793	141181098211	0.9382	44.48	24	17.57
GA000138	1522359956	58314557	0.0383	1495508763	0.9824	1419425265	0.9324	1476999804	0.9702	152235995600	5786554003	0.038	148402777178	0.9748	140980695018	0.9261	44.02	23.39	17.4
GA000139	1307366182	27772874	0.0212	1291018999	0.9875	1240560595	0.9489	1279368802	0.9786	130736618200	2749684157	0.021	128324275035	0.9815	123399494730	0.9439	38.38	40.27	0.45
GA000140	1128407932	24077228	0.0213	1117268376	0.9901	1074250609	0.952	1106898078	0.9809	112840793200	2394036958	0.0212	110971607864	0.9834	106772095871	0.9462	33.58	34.03	0.43
GA000141	1168503066	25192576	0.0216	1162244180	0.9946	1114509441	0.9538	1149579774	0.9838	116850306600	2504843046	0.0214	115367596396	0.9873	110725782319	0.9476	34.57	35.57	0.4
GA000142	1019917562	18939360	0.0186	1014598627	0.9948	972012055	0.953	1004404942	0.9848	101991756200	1868362799	0.0183	100796969265	0.9883	96637491406	0.9475	30.33	31.14	0.38
GA000143	1211908814	27535585	0.0227	1203762823	0.9933	1150823832	0.9496	1191008642	0.9828	121190881400	2736607816	0.0226	119614709210	0.987	114449885602	0.9444	36.07	19.65	11
GA000144	1156681978	28087101	0.0243	1149020125	0.9934	1095090976	0.9468	1136577760	0.9826	115668197800	2789820083	0.0241	114104836669	0.9865	108827644058	0.9409	34.25	18.73	13.98
GA000145	1262603434	35615376	0.0282	1212044612	0.96	1165889400	0.9234	1195861630	0.9471	126260343400	3446612562	0.0273	119639038328	0.9476	115258675070	0.9129	35.29	36.45	0.46
GA000146	1223640402	22615239	0.0185	1219880622	0.9969	1168342512	0.9548	1208679268	0.9878	122364040200	2251627896	0.0184	121217971155	0.9906	116167658935	0.9494	36.21	38.19	0.44
GA000147	1224660670	31665222	0.0259	1210671228	0.9886	1156136112	0.944	1198521990	0.9787	122466067000	3147618653	0.0257	120213670767	0.9816	114882547427	0.9381	36.82	19.31	13.9
GA000148	1225426704	28342443	0.0231	1207253382	0.9852	1154195638	0.9419	1192896848	0.9735	122542670400	2813636842	0.023	119790468540	0.9775	114640859044	0.9355	36.48	19.46	14.35
GA000149	1968239880	43042674	0.0219	1946512681	0.989	1867206877	0.9487	1915481512	0.9732	290670100429	5555917869	0.0191	282423587912	0.9716	272081487369	0.936	80.48	46.16	29.78
GA000150	1137434706	27800351	0.0244	1129431789	0.993	1078755556	0.9484	1117541124	0.9825	113743470600	2763946320	0.0243	112183861201	0.9863	107234141266	0.9428	33.96	18.24	13.38
GA000151	1205254284	27556429	0.0229	1200747409	0.9963	1144933125	0.95	1188652662	0.9862	120525428400	2739407384	0.0227	119357195249	0.9903	113898143977	0.945	35.63	19.59	14.68
GA000152	1066563694	26931491	0.0253	1057076182	0.9911	1006412396	0.9436	1046179232	0.9809	106656369400	2661844061	0.025	104844455536	0.983	99898877283	0.9366	31.45	17.15	12.88
GA000153	1210627712	23519392	0.0194	1187801997	0.9811	1134614255	0.9372	1175652024	0.9711	121062771200	2335851665	0.0193	118006198720	0.9748	112804605540	0.9318	35.41	19.48	14.26
GA000154	1325511868	49009734	0.037	1271251506	0.9591	1216346967	0.9176	1255412058	0.9471	132551186800	4789034369	0.0361	125126826940	0.944	119906070048	0.9046	36.82	20.03	14.24
GA000155	1174033080	21026689	0.0179	1168003052	0.9949	1120023004	0.954	1156781040	0.9853	117403308000	2088420044	0.0178	115979569299	0.9879	111289378273	0.9479	34.39	36.87	0.45
GA000156	1169517712	24770316	0.0212	1161551986	0.9932	1113524429	0.9521	1148605994	0.9821	116951771200	2461617638	0.021	115288239886	0.9858	110613132363	0.9458	34.79	35.64	0.44
GA000157	2097755134	194865502	0.0929	2069865337	0.9867	1991786543	0.9495	2046240938	0.9754	245670623900	27659950458	0.1126	239774767850	0.976	231211905548	0.9411	66.85	67.03	0.85
GA000158	1132119846	24199985	0.0214	1124085081	0.9929	1078327993	0.9525	1111393430	0.9817	113211984600	2402487901	0.0212	111565508578	0.9855	107119499407	0.9462	31.97	35.35	0.41
GA000159	1098906732	22702006	0.0207	1093467229	0.9951	1044536640	0.9505	1082105950	0.9847	109890673200	2257888890	0.0205	108703405804	0.9892	103922004564	0.9457	31.14	18.1	13.53
GA000160	1261812738	41710253	0.0331	1220321585	0.9671	1168480421	0.926	1203005394	0.9534	126181273800	4080748915	0.0323	120160832214	0.9523	115226866535	0.9132	36.38	35.81	0.42
GA000161	1262613542	23523816	0.0186	1248137634	0.9885	1198031058	0.9489	1237097790	0.9798	126261354200	2337924298	0.0185	124018178217	0.9822	119112921682	0.9434	36.34	39.44	0.46
GA000162	1020041098	23226113	0.0228	1011636905	0.9918	966367730	0.9474	1002319852	0.9826	102004109800	2306834721	0.0226	100492315555	0.9852	96060820480	0.9417	55.7	66.37	0.78
GA000163	1170024934	28673123	0.0245	1165308358	0.996	1108752691	0.9476	1154032912	0.9863	117002493400	2839265905	0.0243	115733205242	0.9892	110197285776	0.9418	65.21	38.25	28.67
GA000164	1262293414	34616322	0.0274	1255967180	0.995	1205738598	0.9552	1244665072	0.986	126229341400	3441854466	0.0273	124695077358	0.9878	119785268832	0.9489	75.34	40.28	3.73
GA000165	1192215532	27670454	0.0232	1181002779	0.9906	1145594927	0.9609	1166516680	0.9784	119221553200	2735384084	0.0229	117228179825	0.9833	113820689967	0.9547	85.03	37.05	24.36
GA000166	1054652236	19210789	0.0182	1047632555	0.9933	999786476	0.948	1037788710	0.984	105465223600	1902164867	0.018	104029975480	0.9864	99345755026	0.942	31.21	16.88	12.29
GA000167	1160985276	18385515	0.0158	1153404564	0.9935	1106661793	0.9532	1142785198	0.9843	116098527600	1818856042	0.0157	114473654897	0.986	109910998809	0.9467	69.22	68.5	0.88
GA000168	1034317626	22261470	0.0215	1022417711	0.9885	976442743	0.944	1010901392	0.9774	103431762600	2183810766	0.0211	101389478507	0.9803	96942034036	0.9373	60.91	32.93	24.12
GA000169	1085677812	23434542	0.0216	1075103000	0.9903	1029217746	0.948	1061250596	0.9775	108567781200	2313881542	0.0213	106638918697	0.9822	102190994954	0.9413	66.47	64.76	0.86
GA000170	1139619644	31682442	0.0278	1105824221	0.9703	1055344478	0.926	1091442140	0.9577	113961964400	3106517789	0.0273	109255742683	0.9587	104392648997	0.916	66.24	35.05	25.97
GA000171	1199718274	33772643	0.0282	1167297954	0.973	1121909218	0.9351	1155877294	0.9635	119971827400	3314273928	0.0276	115386863998	0.9618	111022267959	0.9254	71.02	69.54	0.8
GA000172	1306756436	41575231	0.0318	1260605459	0.9647	1199688874	0.9181	1244036238	0.952	130675643600	4085962811	0.0313	124156709504	0.9501	118335695631	0.9056	72.42	39.99	29.62
GA000173	1232064380	36039415	0.0293	1199645064	0.9737	1146285268	0.9304	1186851400	0.9633	123206438000	3557674169	0.0289	118711401628	0.9635	113547246453	0.9216	70.03	71.89	0.81
GA000174	1227762614	33855503	0.0276	1185711667	0.9657	1134438065	0.924	1170701482	0.9535	122776261400	3310617827	0.027	116855563341	0.9518	111961972707	0.9119	67.88	71.21	0.85
GA000175	1291277344	26740452	0.0207	1281378718	0.9923	1227623162	0.9507	1267999850	0.982	129127734400	2656671485	0.0206	127272062271	0.9856	122030305904	0.945	77.56	78.84	0.99
GA000176	1065089506	18654421	0.0175	1060776855	0.996	1013298801	0.9514	1049438482	0.9853	106508950600	1848076446	0.0174	105302781971	0.9887	100673979723	0.9452	63.84	34.15	24.61
GA000177	1182728744	36701008	0.031	1172478425	0.9913	1125657711	0.9517	1162677328	0.983	118272874400	3645074921	0.0308	116438949203	0.9845	111862307419	0.9458	68.8	69.43	0.9
GA000178	1199934408	27090971	0.0226	1191469519	0.9929	1139806709	0.9499	1179133226	0.9827	119993440800	2675353976	0.0223	118304762450	0.9859	113271916308	0.944	73.26	38.53	28.34
GA000179	1215515876	28036713	0.0231	1210097636	0.9955	1161604137	0.9556	1200141726	0.9874	121551587600	2773069546	0.0228	120130294927	0.9883	115396879119	0.9494	73.31	72.66	0.82
GA000180	1185645214	39598158	0.0334	1176524553	0.9923	1121622515	0.946	1164065316	0.9818	118564521400	3933282651	0.0332	116793146991	0.9851	111426748187	0.9398	70.01	37.02	26.95
GA000181	1352226560	37431260	0.0277	1347861643	0.9968	1293537673	0.9566	1330175166	0.9837	135222656000	3716685990	0.0275	133905740019	0.9903	128589523890	0.9509	79.91	81.74	0.95
GA000182	1183545224	34222178	0.0289	1176426665	0.994	1123167674	0.949	1163087184	0.9827	118354522400	3391978001	0.0287	116731210806	0.9863	111526514928	0.9423	69.37	37.7	27.79
GA000183	1366590530	36772488	0.0269	1353829162	0.9907	1298055715	0.9498	1340575042	0.981	136659053000	3654622382	0.0267	134510930439	0.9843	129058074937	0.9444	80.48	82.04	0.98
GA000184	1140558632	27452480	0.0241	1130472953	0.9912	1079501873	0.9465	1117788176	0.98	114055863200	2722330297	0.0239	112257106644	0.9842	107275487247	0.9406	67.78	67.99	0.82
GA000185	1170852478	25854316	0.0221	1164098431	0.9942	1115939787	0.9531	1152626990	0.9844	117085247800	2569125217	0.0219	115707747998	0.9882	110992304720	0.948	70.11	71.78	0.78
GA000186	1054423188	24763580	0.0235	1034997444	0.9816	985147080	0.9343	1018099692	0.9656	105442318800	2428044061	0.023	102705169249	0.974	97867491135	0.9282	66.79	32.55	23.62
GA000187	1088210672	20788599	0.0191	1082602711	0.9948	1031492889	0.9479	1070284698	0.9835	108821067200	2065620648	0.019	107443550715	0.9873	102450611299	0.9415	32.3	17.41	12.68
GA000188	1117537974	24888025	0.0223	1111206091	0.9943	1060342737	0.9488	1099372514	0.9837	111753797400	2474465817	0.0221	110364342823	0.9876	105394894292	0.9431	67.31	35.65	26.52
GA000189	1149431716	22851157	0.0199	1142834757	0.9943	1096766952	0.9542	1130915900	0.9839	114943171600	2265005031	0.0197	113486748975	0.9873	109000887477	0.9483	68.38	68.09	0.82
GA000190	1195720720	31934594	0.0267	1184713281	0.9908	1131759659	0.9465	1169721414	0.9783	119572072000	3167541664	0.0265	117671501268	0.9841	112506494939	0.9409	70.66	71.24	0.79
GA000191	1396750886	42203935	0.0302	1354816527	0.97	1291724876	0.9248	1335190134	0.9559	139675088600	4108097359	0.0294	134378343415	0.9621	128312626383	0.9187	81.72	43.22	32.07
GA000192	1047078898	27235290	0.026	1039104069	0.9924	992320960	0.9477	1027493256	0.9813	104707889800	2705227237	0.0258	103174882553	0.9854	98620231804	0.9419	66.66	63.36	0.81
GA000193	1117620874	27470224	0.0246	1111225427	0.9943	1064414727	0.9524	1099754062	0.984	111762087400	2723978402	0.0244	110339059772	0.9873	105782554663	0.9465	67.39	35.99	26.51
GA000194	1164742644	29769521	0.0256	1157176831	0.9935	1109239778	0.9523	1147140066	0.9849	116474264400	2952243029	0.0253	115042063140	0.9877	110355296857	0.9475	68.64	37.64	27.86
GA000195	1160187228	28451984	0.0245	1149120223	0.9905	1099428215	0.9476	1136030130	0.9792	116018722800	2825643821	0.0244	114002608736	0.9826	109168447491	0.941	68	70.15	0.85
GA000196	1228691000	32787514	0.0267	1220933201	0.9937	1163319738	0.9468	1207277508	0.9826	122869100000	3259324589	0.0265	121372880933	0.9878	115735014624	0.9419	73.93	39.15	28.63
GA000197	1202779624	26133388	0.0217	1194639314	0.9932	1144752472	0.9518	1181748542	0.9825	120277962400	2596156492	0.0216	118747938397	0.9873	113876910754	0.9468	72.22	72.76	0.84
GA000198	1231855814	33834737	0.0275	1218060888	0.9888	1167038880	0.9474	1205617494	0.9787	123185581400	3360462337	0.0273	120910639133	0.9815	115948976208	0.9413	73.02	73.54	0.81
GA000199	1300879130	42327465	0.0325	1290639363	0.9921	1244405178	0.9566	1280609104	0.9844	130087913000	4206551577	0.0323	128118270928	0.9849	123613090655	0.9502	71.51	41.37	29.44
GA000200	2032284530	73160849	0.036	2000290244	0.9843	1912241322	0.9409	1972935276	0.9708	203228453000	7270519643	0.0358	198585615697	0.9772	190000148183	0.9349	122.43	63.61	46.51
GA000201	1945291142	64398170	0.0331	1922592855	0.9883	1841413631	0.9466	1900491026	0.977	194529114200	6397976800	0.0329	190887396707	0.9813	182956838184	0.9405	117.32	61.64	45.04
GA000202	1017098486	18827405	0.0185	1009980251	0.993	964745240	0.9485	1000341072	0.9835	101709848600	1861239460	0.0183	100295185575	0.9861	95875848947	0.9426	59.76	33.23	24.61
GA000203	1290322820	30666525	0.0238	1278659824	0.991	1223754693	0.9484	1263802524	0.9794	129032282000	3034587286	0.0235	126919661107	0.9836	121566704656	0.9421	76.03	41.87	31.38
GA000204	1255542848	29469489	0.0235	1237776232	0.9858	1186469099	0.945	1225996582	0.9765	125554284800	2912250844	0.0232	122907551188	0.9789	117909725970	0.9391	74.24	75.37	0.94
GA000205	1066999374	21433912	0.0201	1060411109	0.9938	1016295454	0.9525	1050375150	0.9844	106699937400	2113686942	0.0198	105340353569	0.9873	101038132581	0.9469	64.05	34.33	24.69
GA000206	1251809264	21764212	0.0174	1230510427	0.983	1178330542	0.9413	1218539544	0.9734	125180926400	2153748908	0.0172	122127297419	0.9756	117042347381	0.935	74.89	39.9	29.27
GA000207	1351313266	41962089	0.0311	1343152382	0.994	1279155050	0.9466	1324726594	0.9803	135131326600	4136975427	0.0306	133325069913	0.9866	127096354671	0.9405	81.1	42.92	32.06
GA000208	1172513284	26519853	0.0226	1163503419	0.9923	1116751848	0.9524	1152303600	0.9828	117251328400	2619647570	0.0223	115507938631	0.9851	110963536263	0.9464	67.01	71.78	0.72
GA000209	1290797594	28345995	0.022	1282168184	0.9933	1226559804	0.9502	1264750806	0.9798	129079759400	2800836658	0.0217	127302723395	0.9862	121891721044	0.9443	81.01	40.98	29.68
GA000210	1270066142	29722001	0.0234	1263052942	0.9945	1208812305	0.9518	1251220528	0.9852	127006614200	2950850502	0.0232	125307573770	0.9866	120017819096	0.945	77.87	40.58	29.54
GA000211	1135626284	28546594	0.0251	1127311792	0.9927	1075034958	0.9466	1116374736	0.983	113562628400	2822140405	0.0249	111617017562	0.9829	106528930551	0.9381	69.15	36.38	26.89
GA000212	1304190880	44500456	0.0341	1296344059	0.994	1235166882	0.9471	1285521442	0.9857	130419088000	4407791663	0.0338	128250721545	0.9834	122294902448	0.9377	79.36	41.57	30.33
GA000213	1309844664	30618034	0.0234	1303697076	0.9953	1243404446	0.9493	1289279010	0.9843	130984466400	3028994308	0.0231	129427558452	0.9881	123562609197	0.9433	79.4	41.77	30.61
GA000214	1330453376	37277015	0.028	1324277784	0.9954	1260368309	0.9473	1311577854	0.9858	133045337600	3695929003	0.0278	131527673527	0.9886	125288076710	0.9417	79.24	42.21	31.03
GA000215	1340365322	50248007	0.0375	1330783485	0.9929	1268042958	0.946	1316618074	0.9823	134036532200	4995965325	0.0373	132156624712	0.986	126041004646	0.9403	79.61	42.08	30.74
GA000216	1107723988	26759635	0.0242	1100226020	0.9932	1049678736	0.9476	1088336186	0.9825	110772398800	2657232691	0.024	109204649963	0.9858	104279181834	0.9414	65.19	35.53	26.31
GA000217	1187029476	28615638	0.0241	1165144795	0.9816	1109866870	0.935	1148133708	0.9672	118702947600	2821406850	0.0238	115502519287	0.973	110130548366	0.9278	69.61	37.74	27.96
GA000218	1137440782	24626365	0.0217	1123596895	0.9878	1073087016	0.9434	1108956452	0.975	113744078200	2431224291	0.0214	111411649415	0.9795	106500271067	0.9363	66.21	36.83	27.33
GA000219	1236239340	37958133	0.0307	1216262191	0.9838	1163684144	0.9413	1201608578	0.972	123623934000	3751647502	0.0303	120501936749	0.9747	115397647395	0.9335	70.81	73.85	0.93
GA000220	1191800914	25712983	0.0216	1168750444	0.9807	1119762344	0.9396	1156214300	0.9701	119180091400	2551290834	0.0214	116123811073	0.9744	111337704154	0.9342	70.87	70.37	0.86
GA000221	1195885956	35849441	0.03	1187788656	0.9932	1136884590	0.9507	1176968664	0.9842	119588595600	3532298829	0.0295	117720834082	0.9844	112780242416	0.9431	70.44	38.56	28.3
GA000222	1152780768	38777849	0.0336	1144589318	0.9929	1091368395	0.9467	1134442654	0.9841	115278076800	3831544425	0.0332	113549038488	0.985	108358784793	0.94	65.3	68.37	0.76
GA000223	1307904362	43105047	0.033	1297758835	0.9922	1239237382	0.9475	1287584756	0.9845	130790436200	4274646285	0.0327	129051117227	0.9867	123313043625	0.9428	77.83	41.05	29.99
GA000224	1211250202	32126140	0.0265	1203989090	0.994	1154930887	0.9535	1188823444	0.9815	121125020200	3182685696	0.0263	119519495840	0.9867	114732532202	0.9472	71.01	73.06	0.87
GA000225	1140824962	31084561	0.0272	1135901934	0.9957	1086092352	0.952	1124324248	0.9855	114082496200	3091620726	0.0271	112904346100	0.9897	108017254836	0.9468	67.83	36.5	26.71
GA000226	1259444402	27740749	0.022	1252339581	0.9944	1200244712	0.953	1238583494	0.9834	125944440200	2753263977	0.0219	124295072117	0.9869	119227381465	0.9467	73.64	79.41	0.98
GA000227	1399212992	40025718	0.0286	1301823327	0.9304	1238520636	0.8852	1288205256	0.9207	139921299200	3927983246	0.0281	129081031750	0.9225	122921545766	0.8785	77.57	42.01	31.36
GA000228	1119995240	26775124	0.0239	1112969911	0.9937	1059714177	0.9462	1101245340	0.9833	111999524000	2649982059	0.0237	110461274705	0.9863	105272181975	0.9399	66.06	35.95	26.68
GA000229	2125833536	76346956	0.0359	2081464864	0.9791	1987257342	0.9348	2054069820	0.9662	212583353600	7534394008	0.0354	206445066803	0.9711	197326334940	0.9282	128.51	65.56	47.77
GA000230	1299326316	33035791	0.0254	1287072838	0.9906	1227505165	0.9447	1272903918	0.9797	129932631600	3251495761	0.025	127597033601	0.982	121808303453	0.9375	78.56	41.19	30.01
GA000231	1430599582	51316499	0.0359	1374228971	0.9606	1314206995	0.9186	1354956170	0.9471	143059958200	5016113737	0.0351	135838755686	0.9495	130071276364	0.9092	79.15	81.3	1.01
GA000232	1305600808	47334931	0.0363	1278702229	0.9794	1231931008	0.9436	1253999312	0.9605	130560080800	4656018173	0.0357	126611909705	0.9698	122105467247	0.9352	70.46	77.14	0.84
GA000233	1183813574	37529042	0.0317	1172245150	0.9902	1116020838	0.9427	1152765248	0.9738	118381357400	3715920214	0.0314	116171745800	0.9813	110697206279	0.9351	68.06	37.08	27.37
GA000234	1169393670	35582999	0.0304	1156604265	0.9891	1102175786	0.9425	1136084768	0.9715	116939367000	3528287441	0.0302	114561042076	0.9797	109269909380	0.9344	65.71	70.99	0.86
GA000235	1162319588	39174754	0.0337	1130945054	0.973	1073788691	0.9238	1115792594	0.96	116231958800	3859517062	0.0332	111837362099	0.9622	106315002137	0.9147	65.6	35.77	26.57
GA000236	1044931344	29113773	0.0279	1031228792	0.9869	981194402	0.939	1020789522	0.9769	104493134400	2871853521	0.0275	102103554233	0.9771	97245104725	0.9306	61.1	32.57	24.23
GA000237	1306082296	48298742	0.037	1274768681	0.976	1219475076	0.9337	1258389332	0.9635	130608229600	4769195294	0.0365	126503335677	0.9686	121158085744	0.9276	75.4	77.19	0.94
GA000238	1179020066	25572175	0.0217	1167879706	0.9906	1118857612	0.949	1153788210	0.9786	117902006600	2532487277	0.0215	115754427499	0.9818	111000856527	0.9415	70.55	71.94	0.79
GA000239	1175805950	30440492	0.0259	1157531996	0.9845	1109440181	0.9436	1146835016	0.9754	117580595000	3004264426	0.0256	114574874031	0.9744	109914597406	0.9348	68.36	69.62	0.86
GA000240	1083228118	31532463	0.0291	1071862081	0.9895	1026745799	0.9479	1061765760	0.9802	108322811800	3127449766	0.0289	106439894990	0.9826	102031501301	0.9419	63.7	63.7	0.68
GA000241	1257765656	39650563	0.0315	1250589093	0.9943	1199384080	0.9536	1240469182	0.9862	125776565600	3945630191	0.0314	124275259603	0.9881	119258968593	0.9482	73.41	75.26	0.82
GA000242	1044780508	22284378	0.0213	1037489552	0.993	995244420	0.9526	1026853828	0.9828	104478050800	2195819883	0.021	103025374006	0.9861	98921214413	0.9468	60.73	63.59	0.71
GA000243	1114972244	33601287	0.0301	1097443201	0.9843	1049105405	0.9409	1086180436	0.9742	111497224400	3317438919	0.0298	108818857184	0.976	104122399236	0.9339	65.08	35.11	25.72
GA000244	1276469332	58186924	0.0456	1257930166	0.9855	1204591586	0.9437	1238810856	0.9705	127646933200	5768814548	0.0452	124667652581	0.9767	119496738606	0.9362	70.89	74.79	0.8
GA000245	1242904672	34413710	0.0277	1230569190	0.9901	1176046605	0.9462	1218700350	0.9805	124290467200	3410733745	0.0274	121940570909	0.9811	116641583567	0.9385	73.06	74.43	0.86
GA000246	1271164936	35846495	0.0282	1265083799	0.9952	1213372542	0.9545	1254741736	0.9871	127116493600	3554614341	0.028	125799678964	0.9896	120737526337	0.9498	75.82	77.52	0.97
GA000247	1242172480	44730140	0.036	1216483729	0.9793	1165016513	0.9379	1205532402	0.9705	124217248000	4393118806	0.0354	120640568455	0.9712	115647899942	0.931	71.31	38.85	28.54
GA000248	1193222484	26607997	0.0223	1188229527	0.9958	1140388383	0.9557	1177498622	0.9868	119322248400	2633548843	0.0221	118008524473	0.989	113340292513	0.9499	72.07	72.29	0.84
GA000249	1219670280	33803751	0.0277	1209192198	0.9914	1157334781	0.9489	1195331996	0.98	121967028000	3354224813	0.0275	119978102077	0.9837	114923096554	0.9422	72.18	38.93	28.75
GA000250	1131359652	36489814	0.0323	1120792156	0.9907	1076306888	0.9513	1103896278	0.9757	113135965200	3606673667	0.0319	111200290225	0.9829	106871491867	0.9446	64.63	68	0.82
GA000251	1231690982	26856736	0.0218	1223005393	0.9929	1175155755	0.9541	1211206364	0.9834	123169098200	2648234906	0.0215	121525741754	0.9867	116858792656	0.9488	75.6	74.5	0.84
GA000252	1296426756	35312720	0.0272	1289195985	0.9944	1226886145	0.9464	1275741290	0.984	129642675600	3488427521	0.0269	128094402736	0.9881	122000805361	0.9411	80.57	41.07	31.47
GA000253	1174894928	28088788	0.0239	1149898445	0.9787	1104883175	0.9404	1138404030	0.9689	117489492800	2749917018	0.0234	114214053939	0.9721	109844666318	0.9349	68.78	69.9	0.94
GA000254	1290272734	35089192	0.0272	1278751428	0.9911	1216513648	0.9428	1259394182	0.9761	129027273400	3453122055	0.0268	126231388278	0.9783	120238033271	0.9319	78.1	40.48	29.7
GA000255	2113935232	76045816	0.036	2086348516	0.987	1998111862	0.9452	2056611604	0.9729	211393523200	7556400809	0.0357	207081715857	0.9796	198482728126	0.9389	129.48	122.82	1.36
GA000256	1214445360	23459915	0.0193	1204301276	0.9916	1154885272	0.951	1188453574	0.9786	121444536000	2317654563	0.0191	118856621701	0.9787	114105466263	0.9396	72.85	73.31	0.83
GA000257	1341891964	34997366	0.0261	1331675783	0.9924	1266928041	0.9441	1311725978	0.9775	134189196400	3460908319	0.0258	131760338951	0.9819	125489280113	0.9352	81.65	42.78	31.56
GA000258	1248695082	32397442	0.0259	1236434453	0.9902	1186844493	0.9505	1225077388	0.9811	124869508200	3214973537	0.0257	122752397863	0.983	117925866798	0.9444	72.95	76.15	0.89
GA000259	1071412028	31475000	0.0294	1060745919	0.99	1011991358	0.9445	1048399042	0.9785	107141202800	3121863754	0.0291	105230384206	0.9822	100491492103	0.9379	64.83	33.72	24.44
GA000260	1148075196	27413357	0.0239	1138468125	0.9916	1088429417	0.948	1125435098	0.9803	114807519600	2714006568	0.0236	112916997587	0.9835	108056533218	0.9412	69.89	36.6	26.95
GA000261	1177219610	27293440	0.0232	1164905953	0.9895	1117076280	0.9489	1148506870	0.9756	117721961000	2703733197	0.023	115489288885	0.981	110865964448	0.9418	69.17	71.77	0.94
GA000262	1265400300	31358559	0.0248	1251706709	0.9892	1198897803	0.9474	1234325004	0.9754	126540030000	3109295064	0.0246	124078311459	0.9805	118966019916	0.9401	71.44	76.05	1
GA000263	1268015390	29573783	0.0233	1257107084	0.9914	1204520480	0.9499	1240070150	0.978	126801539000	2933508568	0.0231	124815392567	0.9843	119708299899	0.9441	77.96	76.08	0.83
GA000264	1163534314	27114592	0.0233	1150704152	0.989	1103695118	0.9486	1137685180	0.9778	116353431400	2673466741	0.023	114277124750	0.9822	109708390646	0.9429	70.86	68.79	0.83
GA000265	1275364042	32082560	0.0252	1254116414	0.9833	1198562866	0.9398	1238176656	0.9708	127536404200	3159117063	0.0248	124515905927	0.9763	119114992970	0.934	78.23	40.11	29.27
GA000266	1137722354	22038883	0.0194	1127554936	0.9911	1080512953	0.9497	1113799026	0.979	113772235400	2183581060	0.0192	111989120450	0.9843	107403423099	0.944	66.42	69	0.86
GA000267	1250641344	29867796	0.0239	1233989382	0.9867	1178433780	0.9423	1217860270	0.9738	125064134400	2955442396	0.0236	122512570182	0.9796	117106860512	0.9364	73.28	39.86	29.41
GA000268	1062136150	21935533	0.0207	1053867755	0.9922	1009122831	0.9501	1042976378	0.982	106213615000	2168952729	0.0204	104608998157	0.9849	100247575395	0.9438	64.02	58.88	0.73
GA000269	1251711814	32051623	0.0256	1245380213	0.9949	1188627350	0.9496	1234760666	0.9865	125171181400	3171067858	0.0253	123695710939	0.9882	118147935106	0.9439	76.11	39.99	29.71
GA000270	1054224040	31462618	0.0298	1016982180	0.9647	970020918	0.9201	1006160610	0.9544	105422404000	3078179469	0.0292	100479813431	0.9531	95952657079	0.9102	57.45	32.53	23.89
GA000272	2611093186	135447183	0.0519	2568242207	0.9836	2449376580	0.9381	2538656516	0.9723	261109318600	13460334215	0.0516	254774775837	0.9757	243207673316	0.9314	76.38	40.16	29.18
GA000273	1407653936	49358425	0.0351	1389893701	0.9874	1334903208	0.9483	1376974202	0.9782	140765393600	4896145624	0.0348	138048576124	0.9807	132691194047	0.9426	41.38	41.79	0.5
GA000274	2488540572	101841800	0.0409	2440415562	0.9807	2337119760	0.9392	2409442392	0.9682	248854057200	10108832449	0.0406	242139843750	0.973	232112352519	0.9327	143.81	132	1.76
GA000275	1288511122	28994701	0.0225	1277889990	0.9918	1221032604	0.9476	1264643106	0.9815	128851112200	2854423491	0.0222	126633615812	0.9828	121112213814	0.9399	78.57	41.05	29.95
GA000276	1222840858	43997434	0.036	1187331355	0.971	1132803985	0.9264	1170593584	0.9573	122284085800	4351480688	0.0356	117788034689	0.9632	112493591409	0.9199	70.11	38.37	28.06
GA000277	1195878272	39892336	0.0334	1171774189	0.9798	1113674737	0.9313	1158973262	0.9691	119587827200	3886825437	0.0325	116169377642	0.9714	110565309844	0.9246	33.34	18.66	13.99
GA000278	1060771244	30438645	0.0287	1052040317	0.9918	1002450513	0.945	1036480652	0.9771	106077124400	3015084623	0.0284	104365150434	0.9839	99521887492	0.9382	61.74	33.67	24.99
GA000279	1525785460	49522700	0.0325	1503493702	0.9854	1431903486	0.9385	1488685116	0.9757	152578546000	4919926366	0.0322	149154594041	0.9776	142175316352	0.9318	44.45	24.03	17.72
GA000280	1424221558	340017217	0.2387	1378420219	0.9678	1288518299	0.9047	1323548606	0.9293	138576633060	32273895060	0.2329	130502308444	0.9417	122318463305	0.8827	30.4	15.73	11.77
GA000281	1159943176	131536105	0.1134	1021434887	0.8806	969360118	0.8357	1002812238	0.8645	112977784766	12571118476	0.1113	97478142833	0.8628	92728940518	0.8208	25.21	14.2	10.83
GA000282	978384608	182826970	0.1869	952679550	0.9737	898025161	0.9179	931059498	0.9516	95290186914	17488378454	0.1835	90977068819	0.9547	85919982829	0.9017	22.05	11.96	8.86
GA000283	1295372518	247174374	0.1908	1262229723	0.9744	1191403022	0.9197	1226442696	0.9468	126150176288	23604621680	0.1871	120261938142	0.9533	113747616244	0.9017	29.61	15.7	11.51
GA000284	1089497006	204557456	0.1878	1058636168	0.9717	999595203	0.9175	1034751378	0.9498	106134339880	19564858567	0.1843	101051926123	0.9521	95591133977	0.9007	24.66	13.12	9.58
GA000285	1096897452	187788909	0.1712	1068971955	0.9745	1010335444	0.9211	1037831266	0.9462	106839342370	17935902722	0.1679	101883958904	0.9536	96495344829	0.9032	25.47	13.76	9.87
GA000286	1104558438	167100288	0.1513	1077327167	0.9753	1017976011	0.9216	1056777434	0.9567	107566683680	15990562862	0.1487	102924784035	0.9568	97414456084	0.9056	28.43	13.84	10.33
GA000289	1086292442	234220818	0.2156	1061126309	0.9768	1000248760	0.9208	1030294314	0.9485	105814277584	22362728309	0.2113	101102299524	0.9555	95498812360	0.9025	24.02	12.76	9.41
GA000290	1054192424	205125822	0.1946	1029502473	0.9766	970926761	0.921	1004571882	0.9529	102682612444	19615745262	0.191	98275378656	0.9571	92862943201	0.9044	23.11	12.91	9.71
GA000291	530659416	5476888	0.0103	525985028	0.9912	507954246	0.9572	514234310	0.969	131697820330	1297547825	0.0099	123781384304	0.9399	119941358761	0.9107	34.04	20.33	16.43
GA000292	589089004	8184214	0.0139	585377812	0.9937	565923202	0.9607	571941696	0.9709	145856396340	1991293883	0.0137	141857448351	0.9726	137459651911	0.9424	37.28	23.41	19.3
GA000293	464387460	3074231	0.0066	446762578	0.962	436638551	0.9402	426758414	0.919	115445450533	713478838	0.0062	103547117196	0.8969	101419399667	0.8785	31.12	17.79	13.92
GA000294	1231329144	147422529	0.1197	1209012087	0.9819	1167503127	0.9482	1176982980	0.9559	231752443350	22338143984	0.0964	220107746423	0.9498	213285720354	0.9203	57.19	64.79	0.53
GA000295	806242620	6726575	0.0083	778398740	0.9655	752091882	0.9328	738481000	0.916	201560655000	1570117003	0.0078	184867325042	0.9172	179524234857	0.8907	50.71	58.4	0.75
GA000296	1501087994	169218925	0.1127	1482717821	0.9878	1433882888	0.9552	1441256082	0.9601	302551616900	25565855292	0.0845	289278911112	0.9561	280913412773	0.9285	82.22	81.7	1.04
GA000297	787777536	6252579	0.0079	753998911	0.9571	729187391	0.9256	705173444	0.8951	196944384000	1435914455	0.0073	179081355334	0.9093	174167923228	0.8844	49.99	57.38	0.65
GA000298	637337378	4253170	0.0067	611118751	0.9589	590510356	0.9265	560888896	0.8801	159334344500	971794142	0.0061	144279807047	0.9055	140306303365	0.8806	41.18	45.75	0.51
GA000299	772425664	6148120	0.008	742646097	0.9614	717112862	0.9284	703229170	0.9104	193106416000	1424111753	0.0074	176783002652	0.9155	171527763539	0.8883	50.83	29.43	23.94
GA000300	788945768	4879753	0.0062	769773004	0.9757	747465573	0.9474	735672894	0.9325	197236442000	1139522544	0.0058	184493690184	0.9354	179898409896	0.9121	52.76	58.26	0.66
GA000301	353862084	2376639	0.0067	339096753	0.9583	327735282	0.9262	316050754	0.8931	88465521000	539084863	0.0061	80384425208	0.9087	78126166834	0.8831	22.91	25.53	0.3
GA000302	671389540	4667011	0.007	622949894	0.9279	597298531	0.8896	555874066	0.8279	167847385000	1068146466	0.0064	143961650600	0.8577	139284275264	0.8298	39.62	45.74	0.51
GA000303	602492930	3665400	0.0061	572503109	0.9502	551141707	0.9148	514970466	0.8547	150623232500	830532464	0.0055	134429982506	0.8925	130439294551	0.866	38.67	41.92	0.51
GA000305	837101216	6181406	0.0074	788070649	0.9414	760197488	0.9081	749582252	0.8954	209275304000	1388326413	0.0066	181831858362	0.8689	176403928989	0.8429	49.33	30.31	24.26
GA000306	810953854	6485073	0.008	779777483	0.9616	750828769	0.9259	739301512	0.9116	202738463500	1504506671	0.0074	186048256530	0.9177	180171754841	0.8887	51.55	31.13	25.47
GA000307	843530324	6461930	0.0077	783898271	0.9293	752605724	0.8922	740109398	0.8774	210882581000	1468423683	0.007	181886735364	0.8625	175932415004	0.8343	49.93	30.08	23.96
GA000308	809779196	5822784	0.0072	750719671	0.9271	724415730	0.8946	695136632	0.8584	202444799000	1292635767	0.0064	172347358643	0.8513	167452155888	0.8271	44.35	55.23	0.64
GA000309	1501856390	194435894	0.1295	1451646446	0.9666	1400961057	0.9328	1395413228	0.9291	304583169500	29392642540	0.0965	280042721654	0.9194	271657665265	0.8919	69.91	79.47	0.94
GA000310	816314124	6173928	0.0076	780824947	0.9565	750606900	0.9195	732951594	0.8979	204078531000	1424146907	0.007	183780065664	0.9005	177696608245	0.8707	50.56	30.89	25.34
GA000311	724732312	5524486	0.0076	689976138	0.952	664060862	0.9163	638909296	0.8816	181183078000	1264797439	0.007	161362527635	0.8906	156408957887	0.8633	44.55	50.91	0.6
GA000312	788768948	6547085	0.0083	729480945	0.9248	700916174	0.8886	659456300	0.8361	197192237000	1444850577	0.0073	165462745130	0.8391	160390638500	0.8134	44.38	52.06	0.64
GA000313	416558544	2269432	0.0054	389008602	0.9339	372468606	0.8942	341554122	0.8199	104139636000	493050704	0.0047	88827123309	0.853	86003946105	0.8259	26.36	27.63	0.34
GA000405	1750700920	138978113	0.0794	1524001063	0.8705	1384235210	0.7907	1468071978	0.8386	91415099316	9749553039	0.1067	81550421782	0.8921	74637279031	0.8165	24	21.51	0.26
GA000406	3070628392	286283335	0.0932	2751356438	0.896	2521274003	0.8211	2676419642	0.8716	210564964994	31544236659	0.1498	194533313144	0.9239	181848557084	0.8636	55.06	25.65	18.23
GA000407	6758638604	142064787	0.021	2586342590	0.3827	2365981920	0.3501	2513206300	0.3719	233252231132	8237942854	0.0353	119102546238	0.5106	109320436516	0.4687	39.35	31.9	0.36
GA000408	3201401354	189265231	0.0591	3170756381	0.9904	2994114568	0.9353	3094405756	0.9666	289766282760	16795325645	0.058	282233511910	0.974	267779978049	0.9241	78.33	44.17	32.94
GA000409	1602054490	24853785	0.0155	1598808982	0.998	1530848530	0.9556	1581932396	0.9874	161807503490	2493447234	0.0154	160431483991	0.9915	153711468227	0.95	48.57	26.35	18.37
GA000410	1550728178	21404096	0.0138	1545452381	0.9966	1482311026	0.9559	1525730506	0.9839	156623545978	2137778126	0.0136	154819651515	0.9885	148616784529	0.9489	47.03	48.22	0.6
GA000411	1689576600	25370032	0.015	1684546059	0.997	1613728389	0.9551	1663627554	0.9846	170647236600	2535615157	0.0149	168860869102	0.9895	161896348869	0.9487	52.78	27.58	19.08
GA000412	1389541030	22823579	0.0164	1379069133	0.9925	1322752595	0.9519	1356634140	0.9763	140343644030	2273682688	0.0162	138218150242	0.9849	132695352891	0.9455	43.16	42.6	0.52
GA000413	1509431876	35506298	0.0235	1504382741	0.9967	1436499688	0.9517	1481051292	0.9812	152452619476	3537623371	0.0232	150835779518	0.9894	144153700603	0.9456	46.86	24.37	16.5
GA000414	1655835316	31048315	0.0188	1652405242	0.9979	1580427543	0.9545	1631288376	0.9852	167239366916	3109292727	0.0186	165676811486	0.9907	158583795521	0.9482	50.23	50.58	0.57
GA000415	2363987238	93584857	0.0396	2353650369	0.9956	2260158501	0.9561	2308378848	0.9765	347506123986	13668970871	0.0393	342776523959	0.9864	329517329581	0.9482	96.58	55.01	41.54
GA000416	2395220892	95841331	0.04	2382462028	0.9947	2292882052	0.9573	2337277994	0.9758	352097471124	13991470990	0.0397	346705693043	0.9847	334055308201	0.9488	96.59	106.24	1.21
GA000417	480000000	14681213	0.0306	477692899	0.9952	462229572	0.963	462918800	0.9644	119130805262	3574493285	0.03	115896498822	0.9729	112425897415	0.9437	33.27	18.83	15.68
GA000418	775080564	17121510	0.0221	774324569	0.999	750530892	0.9683	763112378	0.9846	192374364014	4189448477	0.0218	188544312727	0.9801	183070776103	0.9516	59.92	30.69	24.74
GA000419	868593056	30318553	0.0349	867834281	0.9991	843078602	0.9706	854721700	0.984	215969440297	7436161151	0.0344	211859718799	0.981	206168707602	0.9546	64.66	64.23	0.77
GA000420	883914482	31235054	0.0353	883138180	0.9991	855641333	0.968	869753714	0.984	219763641914	7664735279	0.0349	215651081970	0.9813	209291417006	0.9523	67.15	34.67	27.81
GA000421	2040095664	348045511	0.1706	2024468103	0.9923	1874420851	0.9188	1987123086	0.974	115760069339	20736367791	0.1791	113096271034	0.977	104912266660	0.9063	29.04	14.93	10.36
GA000422	1120640458	79628943	0.0711	1118742419	0.9983	1070355488	0.9551	1109135104	0.9897	112064045800	7842536795	0.07	109537417278	0.9775	104850769601	0.9356	31.76	32.91	0.34
GA000423	1158382352	58419389	0.0504	1151476954	0.994	1090291533	0.9412	1125249216	0.9714	94987352864	4768252931	0.0502	93888933540	0.9884	88947085237	0.9364	26.26	15.01	11.19
GA000424	1083910496	199373350	0.1839	1083111823	0.9993	1033763874	0.9537	1037456086	0.9571	109474960096	20040918626	0.1831	108757884480	0.9934	103885102429	0.9489	25.38	28.28	0.39
GA000425	1843519666	113969489	0.0618	1838460239	0.9973	1737371628	0.9424	1755824002	0.9524	185985201791	11402889908	0.0613	182246927733	0.9799	172407285043	0.927	48.89	28.98	21.34
GA000426	1297354393	266848522	0.2057	1296181715	0.9991	1215407452	0.9368	701203854	0.9739	131032793693	26794615215	0.2045	130108504752	0.9929	122159892950	0.9323	28.38	33.6	0.28
GA000427	1561576468	152538501	0.0977	1549494814	0.9923	1465104114	0.9382	1478547218	0.9468	145178195958	13450819837	0.0927	140454434556	0.9675	133050142255	0.9165	44.32	20.89	15.4
GA000428	968541056	29022744	0.03	965154582	0.9965	904322518	0.9337	938644676	0.9691	88542327566	2538715377	0.0287	86070612379	0.9721	80862912276	0.9133	26.8	13.65	8.65
GA000430	1262315520	39302768	0.0311	1253561753	0.9931	1192685896	0.9448	1234916518	0.9783	126231552000	3886816515	0.0308	123249124541	0.9764	117366547648	0.9298	37.92	20.2	15.51
GA000431	800734276	50154775	0.0626	797875518	0.9964	765364361	0.9558	786774092	0.9826	120110141400	7402169658	0.0616	117406851697	0.9775	112935882440	0.9403	34.95	18.39	14.12
GA000432	837662936	47017381	0.0561	835344911	0.9972	805769145	0.9619	824453588	0.9842	125649440400	6935489075	0.0552	122866305238	0.9778	118827918554	0.9457	36.16	37.85	0.43
GA000433	766059638	46305490	0.0604	762968525	0.996	733355359	0.9573	752906232	0.9828	114908945700	6833190125	0.0595	112211320805	0.9765	108139360293	0.9411	33.4	17.85	13.5
GA000434	720825968	47705020	0.0662	718825383	0.9972	690532888	0.958	709136914	0.9838	108123895200	7034117019	0.0651	105652770365	0.9771	101772772629	0.9413	31.45	31.64	0.36
GA000435	803372492	48408515	0.0603	801122277	0.9972	769429127	0.9577	790206970	0.9836	120505873800	7138971311	0.0592	117853036702	0.978	113506687513	0.9419	35.17	35.62	0.39
GA000436	731973318	40885437	0.0559	729486529	0.9966	704267591	0.9621	720474976	0.9843	109795997700	6037396129	0.055	107403558389	0.9782	103946980124	0.9467	31.86	32.9	0.37
GA000437	685793514	41054035	0.0599	683867624	0.9972	660495760	0.9631	674776552	0.9839	102869027100	6063022328	0.0589	100658886591	0.9785	97451843349	0.9473	29.45	30.79	0.36
GA000438	916425144	50332539	0.0549	914336314	0.9977	882582444	0.9631	903109918	0.9855	137463771600	7470220144	0.0543	135451818483	0.9854	131011264071	0.9531	40.56	41.16	0.44
GA000439	774168012	51964595	0.0671	772114543	0.9973	743060199	0.9598	762703080	0.9852	116125201800	7715682589	0.0664	114358142042	0.9848	110270650436	0.9496	34.59	17.83	13.72
GA000440	627764858	45977941	0.0732	626911221	0.9986	602466235	0.9597	619995546	0.9876	94164728700	6843336578	0.0727	93087646833	0.9886	89624457236	0.9518	27.81	14.36	10.73
GA000441	830286188	61955068	0.0746	828353851	0.9977	795573320	0.9582	817833938	0.985	124542928200	9192804317	0.0738	122581312489	0.9842	117972963856	0.9472	36.4	18.85	14.35
GA000442	893676340	57676140	0.0645	891991249	0.9981	860678030	0.9631	881036862	0.9859	134051451000	8560943727	0.0639	132140038284	0.9857	127756851939	0.953	41.46	20.65	13.86
GA000443	861469798	58113615	0.0675	859225773	0.9974	824795821	0.9574	847831112	0.9842	129220469700	8610862579	0.0666	126961486721	0.9825	122137959045	0.9452	38.76	19.86	15.09
GA000444	776323112	57246676	0.0737	774557757	0.9977	743581519	0.9578	764463734	0.9847	116448466800	8496031025	0.073	114628582751	0.9844	110281046870	0.947	35.21	17.58	13.49
GA000445	842639858	55464455	0.0658	840798101	0.9978	805548131	0.956	829430346	0.9843	126395978700	8217779608	0.065	124233131509	0.9829	119274648214	0.9437	38.43	19.17	14.55
GA000446	802030226	52072232	0.0649	799986143	0.9975	770450114	0.9606	789377304	0.9842	120304533900	7716766185	0.0641	118198168445	0.9825	114066096234	0.9481	41.89	17.74	13.12
GA000447	808016148	55961616	0.0693	806294021	0.9979	773670388	0.9575	795142994	0.9841	121202422200	8299694935	0.0685	119267322516	0.984	114675785935	0.9462	37.17	18.41	13.92
GA000448	751834782	40390953	0.0537	750037195	0.9976	719431417	0.9569	739674438	0.9838	112775217300	5974107509	0.053	110579080874	0.9805	106342990595	0.943	34.79	17.34	11.93
GA000449	743846502	37044437	0.0498	741952749	0.9975	716080264	0.9627	730076938	0.9815	111576975300	5473743649	0.0491	109260279515	0.9792	105714997051	0.9475	46.53	15.87	10.95
GA000450	805157214	45771631	0.0568	803555385	0.998	768561955	0.9545	791479964	0.983	120773582100	6766202447	0.056	118562099324	0.9817	113692435961	0.9414	37.94	18.59	14.22
GA000451	694320332	43585716	0.0628	692768856	0.9978	665871087	0.959	680185786	0.9796	104148049800	6431673983	0.0618	101889564754	0.9783	98230670127	0.9432	44.27	14.48	10.42
GA000452	841431822	53363168	0.0634	839578272	0.9978	804741446	0.9564	828585308	0.9847	126214773300	7882048666	0.0624	123607351007	0.9793	118776190976	0.9411	42.71	18.89	14.28
GA000453	721903286	44411116	0.0615	720508695	0.9981	694255439	0.9617	710720260	0.9845	108285492900	6576176257	0.0607	106360511855	0.9822	102720788720	0.9486	39.78	15.86	11.53
GA000454	752637224	46064632	0.0612	750871903	0.9977	722626290	0.9601	741420262	0.9851	112895583600	6810916237	0.0603	110616551613	0.9798	106696789350	0.9451	37.1	17	13.06
GA000455	785106886	44142888	0.0562	783137915	0.9975	754663478	0.9612	770366890	0.9812	117766032900	6504635068	0.0552	114921897627	0.9758	111039116482	0.9429	54.47	16.05	11.06
GA000456	730341722	41700743	0.0571	728560638	0.9976	700049039	0.9585	719011868	0.9845	109551258300	6184277386	0.0565	107789872410	0.9839	103845002140	0.9479	33.26	16.95	12.85
GA000457	755978660	38834659	0.0514	754002012	0.9974	728402659	0.9635	744792304	0.9852	113396799000	5758033120	0.0508	111554062558	0.9837	108014292691	0.9525	33.8	34.34	0.33
GA000459	698369828	46508612	0.0666	696470501	0.9973	672184413	0.9625	687433226	0.9843	104755474200	6895567043	0.0658	102939435853	0.9827	99575898357	0.9506	29.99	31.01	0.4
GA000460	901978554	66124011	0.0733	899639214	0.9974	868802617	0.9632	888580910	0.9851	135296783100	9813932816	0.0725	133194820086	0.9845	128894780577	0.9527	40.09	38.65	0.49
GA000461	761047316	63270277	0.0831	759139224	0.9975	733035870	0.9632	750012120	0.9855	114157097400	9396206997	0.0823	112476572871	0.9853	108823885295	0.9533	32.43	33.24	0.37
GA000462	923451492	73521231	0.0796	921505116	0.9979	889932342	0.9637	910419860	0.9859	138517723800	10937626503	0.079	136726684525	0.9871	132290817626	0.955	40.31	39.83	0.47
GA000463	771961320	71814922	0.093	770090485	0.9976	745140208	0.9653	760792670	0.9855	115794198000	10670687796	0.0922	114068896790	0.9851	110583995520	0.955	32.97	33.37	0.4
GA000464	814650426	68039109	0.0835	812518347	0.9974	783980499	0.9624	802370932	0.9849	122197563900	10097527162	0.0826	120243178871	0.984	116272994689	0.9515	34.98	35.49	0.4
GA000465	920253228	76342863	0.083	918588421	0.9982	886853042	0.9637	907560054	0.9862	138037984200	11360762826	0.0823	136308514841	0.9875	131855515644	0.9552	40.32	39.87	0.49
GA000466	781752322	58190081	0.0744	780698542	0.9987	754117667	0.9647	771827842	0.9873	117262848300	8658604461	0.0738	115847686660	0.9879	112114831467	0.9561	34.24	34.44	0.38
GA000467	907823008	65460051	0.0721	905978191	0.998	873915731	0.9626	893648552	0.9844	136173451200	9719896574	0.0714	134179503963	0.9854	129705892459	0.9525	42.34	39.96	0.47
GA000468	697912172	45070012	0.0646	695843073	0.997	668370026	0.9577	686618110	0.9838	104686825800	6680985056	0.0638	102802826953	0.982	99030097942	0.946	30.14	16.15	12.45
GA000469	710011666	43284384	0.061	707864509	0.997	679834438	0.9575	698042926	0.9831	106501749900	6412412863	0.0602	104491824317	0.9811	100640648558	0.945	30.76	16.4	12.36
GA000470	868322142	46021546	0.053	866462800	0.9979	829590468	0.9554	855448366	0.9852	130248321300	6821129272	0.0524	128111209755	0.9836	122968711936	0.9441	39.76	20.22	14.62
GA000471	825868778	50917334	0.0617	824049601	0.9978	790837052	0.9576	813666094	0.9852	123880316700	7548474860	0.0609	121930202021	0.9843	117292335109	0.9468	36.76	19.29	14.57
GA000472	865302598	58950471	0.0681	863561201	0.998	828221447	0.9571	852937370	0.9857	129795389700	8728175775	0.0672	127597098256	0.9831	122664236231	0.9451	39.42	19.91	15.07
GA000473	692130228	54177449	0.0783	690950885	0.9983	664690477	0.9604	682843712	0.9866	103819534200	8056849614	0.0776	102533485231	0.9876	98815752063	0.9518	31.54	15.7	11.78
GA000474	903046258	75275350	0.0834	901653966	0.9985	868317488	0.9615	891153630	0.9868	135456938700	11203024624	0.0827	133828134092	0.988	129120469942	0.9532	39.86	20.48	15.3
GA000475	864560156	54502855	0.063	862908527	0.9981	829931888	0.9599	852401580	0.9859	129684023400	8073627703	0.0623	127539872105	0.9835	122963633375	0.9482	40.31	20.04	14.98
GA000476	725984146	34112303	0.047	645202675	0.8887	619770608	0.8537	636242434	0.8764	108897621900	5054700472	0.0464	95293857283	0.8751	91820205777	0.8432	29.27	15	11.5
GA000477	870466912	51960855	0.0597	717236585	0.824	689018890	0.7916	706218782	0.8113	130570036800	7670028614	0.0587	105426954557	0.8074	101673764492	0.7787	32.32	16.22	12.37
GA000478	743445680	50656231	0.0681	660651743	0.8886	632124320	0.8503	649742640	0.874	111516852000	7492396213	0.0672	97286820209	0.8724	93391741313	0.8375	29.26	14.87	11.55
GA000479	671112244	37988068	0.0566	644588712	0.9605	618104032	0.921	633751178	0.9443	100666836600	5615741767	0.0558	94891683856	0.9426	91239985877	0.9064	29.31	14.82	11.44
GA000480	723362396	40117191	0.0555	719764370	0.995	691684583	0.9562	708280584	0.9792	108504359400	5929998412	0.0547	106075126046	0.9776	102171271343	0.9416	32.58	16.71	12.63
GA000481	707362732	40127189	0.0567	703246981	0.9942	672932613	0.9513	690345332	0.9759	106104409800	5924253537	0.0558	103449780758	0.975	99266606318	0.9356	31.7	16.14	12.21
GA000482	767679668	45336407	0.0591	762998918	0.9939	734567986	0.9569	750511032	0.9776	115151950200	6697920718	0.0582	112337238391	0.9756	108397823290	0.9413	34	17.77	13.41
GA000483	729738020	43869295	0.0601	727819751	0.9974	694970064	0.9524	717282196	0.9829	109460703000	6483223288	0.0592	107285936229	0.9801	102719142190	0.9384	31.92	16.75	12.86
GA000484	634758444	37464727	0.059	632905006	0.9971	608153824	0.9581	624629766	0.984	95213766600	5545105477	0.0582	93370876024	0.9806	89948259187	0.9447	27.71	14.7	11.11
GA000485	859505978	52065437	0.0606	857680150	0.9979	822430591	0.9569	846708036	0.9851	128925896700	7696088065	0.0597	126464021076	0.9809	121577391741	0.943	38.07	19.9	15.14
GA000486	734205472	39074459	0.0532	732473841	0.9976	703656649	0.9584	722893190	0.9846	110130820800	5778854969	0.0525	108024494072	0.9809	104058064146	0.9449	32.95	17.11	12.77
GA000487	803770158	46183981	0.0575	801964855	0.9978	767686825	0.9551	791552792	0.9848	120565523700	6831502358	0.0567	118287117401	0.9811	113524180653	0.9416	35.53	18.62	14.47
GA000488	685158568	37517504	0.0548	683415402	0.9975	657511520	0.9596	673940628	0.9836	102773785200	5539386588	0.0539	100661897319	0.9795	97107754138	0.9449	29.41	30.7	0.35
GA000489	769766028	43144821	0.056	768207185	0.998	738808555	0.9598	758742506	0.9857	115464904200	6385553142	0.0553	113445716589	0.9825	109366246090	0.9472	34.41	33.44	0.67
GA000490	825226376	38912674	0.0472	822860321	0.9971	792783518	0.9607	811342330	0.9832	123783956400	5750460933	0.0465	121308992751	0.98	117176008336	0.9466	36.37	37.24	0.47
GA000491	709597956	43372342	0.0611	707941607	0.9977	682722214	0.9621	698915566	0.9849	106439693400	6420842309	0.0603	104513325021	0.9819	101027899382	0.9492	31.55	31.69	0.37
GA000492	713024668	41084360	0.0576	653438190	0.9164	629381721	0.8827	643332930	0.9023	106953700200	6081786731	0.0569	96306089470	0.9004	93028928723	0.8698	29.82	15.04	11.19
GA000493	791490616	46762710	0.0591	789450477	0.9974	757616821	0.9572	779100132	0.9843	118723592400	6916760480	0.0583	116495102812	0.9812	112146789545	0.9446	34.19	35.16	0.43
GA000494	710428410	48663677	0.0685	708328919	0.997	679923753	0.9571	698628230	0.9834	106564261500	7195629597	0.0675	104382696479	0.9795	100502581051	0.9431	30.47	31.06	0.36
GA000495	841633138	63582977	0.0755	839132539	0.997	808345079	0.9604	828944634	0.9849	126244970700	9418864493	0.0746	123929489782	0.9817	119721217528	0.9483	36	36.86	0.43
GA000496	796169216	51921184	0.0652	794444420	0.9978	765389351	0.9613	785098512	0.9861	119425382400	7693238171	0.0644	117468039628	0.9836	113493124837	0.9503	34.19	35.62	0.43
GA000497	813928584	54700764	0.0672	812068201	0.9977	783061605	0.9621	802983848	0.9866	122089287600	8101024438	0.0664	119913574406	0.9822	115922371645	0.9495	35.33	36.09	0.4
GA000498	719666290	62978538	0.0875	683486377	0.9497	641963121	0.892	667191362	0.9271	107949943500	9279971259	0.086	100228528302	0.9285	94571208200	0.8761	30.98	14.72	11.6
GA000499	760198858	54681739	0.0719	708063698	0.9314	677370517	0.891	695808598	0.9153	114029828700	8092993687	0.071	104339901946	0.915	100137115649	0.8782	31.17	15.89	12.18
GA000500	755116574	58151707	0.077	752532728	0.9966	718087820	0.951	741256284	0.9816	113267486100	8605623902	0.076	110917273800	0.9793	106185629594	0.9375	37.28	16.54	12.58
GA000501	855614588	64760795	0.0757	848817639	0.9921	818279610	0.9564	838796474	0.9803	128342188200	9603983575	0.0748	125419703525	0.9772	121202690319	0.9444	37.2	19.35	14.75
GA000502	772013292	50789992	0.0658	769552218	0.9968	736092406	0.9535	757705580	0.9815	115801993800	7513209395	0.0649	113407967447	0.9793	108840985803	0.9399	34.77	17.46	13.53
GA000503	805591782	56167198	0.0697	801014618	0.9943	766424675	0.9514	789307110	0.9798	120838767300	8312025989	0.0688	118076950729	0.9771	113330389462	0.9379	42.77	17.45	12.64
GA000504	682699432	53620814	0.0785	680168449	0.9963	649111917	0.9508	669788882	0.9811	102404914800	7930947310	0.0774	100178908598	0.9783	95915707921	0.9366	40.02	14.24	9.87
GA000505	778253586	57017543	0.0733	775468230	0.9964	735142894	0.9446	760211244	0.9768	116738037900	8414232755	0.0721	114174409312	0.978	108656565612	0.9308	37.18	17.21	12.94
GA000506	798049698	59465922	0.0745	794495002	0.9955	760960139	0.9535	783927696	0.9823	119707454700	8805489631	0.0736	117262752116	0.9796	112633104329	0.9409	35.95	18.08	14.04
GA000507	734217124	68086085	0.0927	731648715	0.9965	701500488	0.9554	721191254	0.9823	110132568600	10094206928	0.0917	108047096668	0.9811	103865079500	0.9431	32.7	16.15	12.39
GA000508	785847806	51149820	0.0651	784134769	0.9978	764903592	0.9733	778186936	0.9903	117877170900	7618474264	0.0646	116490890996	0.9882	113777540528	0.9652	31.8	18.33	14.01
GA000509	736925372	59140545	0.0803	735048655	0.9975	689396792	0.9355	720573588	0.9778	110538805800	8757310530	0.0792	108529970253	0.9818	102128399069	0.9239	38.14	15.83	12.62
GA000510	829045914	66445994	0.0801	827087394	0.9976	790116023	0.953	814994312	0.9831	124356887100	9865740126	0.0793	122396626236	0.9842	117224635390	0.9426	39.78	18.49	14.12
GA000511	796021424	49960772	0.0628	794312554	0.9979	774145148	0.9725	787430596	0.9892	119403213600	7436995897	0.0623	117858932487	0.9871	115035988587	0.9634	33.04	18.67	14.26
GA000512	780894866	56453378	0.0723	778607269	0.9971	742260248	0.9505	767208486	0.9825	117134229900	8376104248	0.0715	115179266633	0.9833	110098610866	0.9399	40.49	17.32	13.03
GA000513	763415410	55585132	0.0728	761812730	0.9979	726298700	0.9514	750395516	0.9829	114512311500	8252071721	0.0721	112763403209	0.9847	107781390257	0.9412	36.47	17.15	13.34
GA000514	1026815564	70824465	0.069	1024692671	0.9979	971109263	0.9457	1007348784	0.981	154022334600	10501636138	0.0682	151572530984	0.9841	144046304654	0.9352	53.12	23.08	17.59
GA000515	824297938	58646366	0.0711	822134089	0.9974	781005509	0.9475	809377726	0.9819	123644690700	8701210292	0.0704	121643530094	0.9838	115875684733	0.9372	42.51	18.4	14.04
GA000516	970737892	71002140	0.0731	969092976	0.9983	918694583	0.9464	954075106	0.9828	145610683800	10534420877	0.0723	143470862777	0.9853	136354706647	0.9364	48.17	21.6	17.17
GA000518	784873794	54239592	0.0691	782647154	0.9972	759783634	0.968	773333248	0.9853	117731069100	8055530888	0.0684	115868711103	0.9842	112684865768	0.9571	43.7	18.12	11.22
GA000519	806433336	59795682	0.0741	804319981	0.9974	777901877	0.9646	794210746	0.9848	120965000400	8886393055	0.0735	119223924163	0.9856	115543488781	0.9552	35.53	35.61	0.44
GA000521	768875258	44786722	0.0582	766538269	0.997	742377502	0.9655	757176832	0.9848	115331288700	6609683274	0.0573	112726207369	0.9774	109432929328	0.9489	40.21	32.44	0.41
GA000523	778428182	59005505	0.0758	775877351	0.9967	753429350	0.9679	767613166	0.9861	116764227300	8748538226	0.0749	114550589706	0.981	111481505014	0.9548	45.01	30.86	0.38
GA000524	786874746	84568588	0.1075	759426055	0.9651	730409270	0.9282	721354308	0.9167	118031211900	12430860643	0.1053	110427327323	0.9356	106666810744	0.9037	28.4	32.62	0.38
GA000525	724147194	56329334	0.0778	698847685	0.9651	670001531	0.9252	663812796	0.9167	108622079100	8206926543	0.0756	100527574645	0.9255	96845032317	0.8916	26.09	30.81	0.37
GA000526	765061812	76423665	0.0999	746802387	0.9761	715371218	0.9351	718603358	0.9393	114759271800	11219766055	0.0978	108409242601	0.9447	104261873378	0.9085	28.1	16.53	12.8
GA000527	800619298	81978454	0.1024	780273627	0.9746	749675255	0.9364	750636152	0.9376	120092894700	12086409145	0.1006	114084198059	0.95	110055929353	0.9164	29.41	33.75	0.42
GA000528	751459462	81458821	0.1084	747493926	0.9947	715100255	0.9516	731198856	0.973	112718919300	11982244876	0.1063	109352522578	0.9701	105011780813	0.9316	30.01	16.21	12.65
GA000529	755360900	60388678	0.0799	745627028	0.9871	715919114	0.9478	726683032	0.962	113304135000	8876466229	0.0783	108609308287	0.9586	104721045084	0.9242	28.43	33.26	0.4
GA000530	760998472	55400264	0.0728	740980315	0.9737	708070230	0.9304	710594114	0.9338	114149770800	8145459842	0.0714	107927252006	0.9455	103627335006	0.9078	29.49	16.95	13.1
GA000531	798025026	82871863	0.1038	791491192	0.9918	757611010	0.9494	774954346	0.9711	119703753900	12210918703	0.102	115642046763	0.9661	111134089243	0.9284	31	17.39	13.69
GA000532	802774764	79921492	0.0996	781730838	0.9738	751295963	0.9359	750644538	0.9351	120416214600	11785235844	0.0979	114246495180	0.9488	110250335479	0.9156	29.38	34.18	0.38
GA000533	654105708	47803007	0.0731	649154416	0.9924	620276309	0.9483	635510424	0.9716	98115856200	6994515093	0.0713	94339717149	0.9615	90579720771	0.9232	25.87	14.69	11.47
GA000534	799529532	83041709	0.1039	782935714	0.9792	748327224	0.936	755277854	0.9447	119929429800	12226268626	0.1019	114207158830	0.9523	109627248622	0.9141	30.11	17.29	13.39
GA000535	821505554	98909555	0.1204	806893692	0.9822	775633245	0.9442	781534424	0.9513	123225833100	14540036464	0.118	117448456434	0.9531	113356815728	0.9199	30.13	34.26	0.41
GA000536	765496888	62042081	0.081	754757553	0.986	725242377	0.9474	735316950	0.9606	114824533200	9148414845	0.0797	110391706480	0.9614	106481267335	0.9273	29.44	34.05	0.45
GA000537	657464410	38263544	0.0582	648432129	0.9863	620952789	0.9445	632084206	0.9614	98619661500	5582692583	0.0566	93798645265	0.9511	90213307501	0.9148	25.62	14.94	9.85
GA000538	748890790	64825283	0.0866	730462940	0.9754	700917595	0.9359	703690076	0.9396	112333618500	9407778358	0.0837	104502287399	0.9303	100752281653	0.8969	28.16	30.83	0.38
GA000539	720658442	53757528	0.0746	701490611	0.9734	674583694	0.9361	674443564	0.9359	108098766300	7838384496	0.0725	101125511107	0.9355	97670231880	0.9035	26.97	31.21	0.38
GA000540	721304062	52246868	0.0724	709633814	0.9838	682580602	0.9463	689969032	0.9566	108195609300	7622420743	0.0705	102395159224	0.9464	98895470198	0.914	27.83	30.89	0.39
GA000541	711752682	55311747	0.0777	694117323	0.9752	661900622	0.93	666734762	0.9368	106762902300	8041154958	0.0753	99262417005	0.9297	95153652151	0.8913	26.86	15.31	11.8
GA000542	743255316	66028383	0.0888	723352374	0.9732	692637509	0.9319	694489442	0.9344	111488297400	9625457605	0.0863	104093055976	0.9337	100135170706	0.8982	28.09	15.94	12.23
GA000543	693874658	45391278	0.0654	682471196	0.9836	652256082	0.94	663026054	0.9555	104081198700	6590100199	0.0633	97829908802	0.9399	93919299650	0.9024	26.62	15.42	11.84
GA000544	690913558	50842448	0.0736	674636361	0.9764	646906445	0.9363	650406424	0.9414	103637033700	7424381964	0.0716	97373723367	0.9396	93764174155	0.9047	24.62	30.6	0.36
GA000545	828953526	93385980	0.1127	824971356	0.9952	789795085	0.9528	810617072	0.9779	124343028900	13647486156	0.1098	119169935741	0.9584	114525602424	0.921	31.29	17.82	13.86
GA000546	712981844	76582592	0.1074	701605053	0.984	672435390	0.9431	680738312	0.9548	106947276600	11251571300	0.1052	101959988998	0.9534	98142306385	0.9177	27.87	15.21	11.57
GA000547	813856656	77052739	0.0947	809885017	0.9951	778794972	0.9569	794891428	0.9767	122078498400	11321339279	0.0927	117909353777	0.9658	113831094642	0.9324	32.17	34.12	0.38
GA000548	796442364	74363813	0.0934	793005516	0.9957	758718952	0.9526	779268500	0.9784	119466354600	10938545484	0.0916	115665948489	0.9682	111113745965	0.9301	33.05	17.4	13.31
GA000549	776990992	74161460	0.0954	761564004	0.9801	728513998	0.9376	735174026	0.9462	116548648800	10737446160	0.0921	108329779381	0.9295	104108765827	0.8933	30.09	16.32	12.35
GA000550	802340822	107325098	0.1338	791116654	0.986	761683754	0.9493	771046124	0.961	120351123300	15567971181	0.1294	113473205136	0.9429	109682923512	0.9114	30.16	30.8	0.38
GA000551	787192532	96323321	0.1224	772269422	0.981	741051211	0.9414	748232224	0.9505	118078879800	14113874422	0.1195	111737395337	0.9463	107676967952	0.9119	29.42	16.42	10.25
GA000552	761401244	53720045	0.0706	726413192	0.954	696066006	0.9142	713389746	0.9369	114210186600	7859780082	0.0688	105388271914	0.9228	101439892662	0.8882	30.29	16.39	12.41
GA000553	802961142	87347627	0.1088	798042804	0.9939	768947119	0.9576	784062278	0.9765	120444171300	12876429901	0.1069	116625574196	0.9683	112805660426	0.9366	31.69	33.37	0.41
GA000554	826372750	88539430	0.1071	818755468	0.9908	784242280	0.949	800417448	0.9686	123955912500	12966446008	0.1046	118607190629	0.9568	114113834126	0.9206	32.27	17.7	13.33
GA000555	877861600	144047524	0.1641	870764117	0.9919	837541141	0.9541	856141698	0.9753	131679240000	21291352205	0.1617	127907355022	0.9714	123466336454	0.9376	32.51	34.11	0.35
GA000556	826067706	76082262	0.0921	821677354	0.9947	788051467	0.954	807731964	0.9778	123910155900	11219338617	0.0905	120269422474	0.9706	115797869034	0.9345	33.4	18.32	13.96
GA000557	765325494	71841064	0.0939	759573553	0.9925	728498098	0.9519	742764886	0.9705	114798824100	10480029372	0.0913	109517579504	0.954	105542435311	0.9194	28.91	31.79	0.37
GA000558	868862856	122207762	0.1407	864959585	0.9955	834188501	0.9601	850931202	0.9794	130329428400	17994021712	0.1381	126341048017	0.9694	122293002992	0.9383	32.55	34.7	0.41
GA000559	844689968	101487966	0.1201	840006427	0.9945	806703913	0.955	826099530	0.978	126703495200	14975441442	0.1182	122952936432	0.9704	118509732802	0.9353	33.1	18.18	13.76
GA000560	839648622	91369354	0.1088	834276770	0.9936	799909936	0.9527	818997316	0.9754	125947293300	13463497266	0.1069	121836204027	0.9674	117267066372	0.9311	33.48	18.14	13.96
GA000561	699206016	40926329	0.0585	694323469	0.993	666527014	0.9533	681769924	0.9751	104880902400	6020157090	0.0574	101407077483	0.9669	97739412568	0.9319	29.26	16.02	7.65
GA000562	820630748	84303854	0.1027	811191604	0.9885	776182183	0.9458	790494846	0.9633	123094612200	12423543175	0.1009	118358941737	0.9615	113701428288	0.9237	31.79	17.73	13.33
GA000563	828726750	71855988	0.0867	803827653	0.97	768181272	0.9269	766532634	0.925	124309012500	10590945512	0.0852	117200945614	0.9428	112500166681	0.905	31.9	17.91	13.2
GA000564	670105796	55294512	0.0825	663844899	0.9907	637864041	0.9519	648576480	0.9679	100515869400	8138876666	0.081	96754967902	0.9626	93321383470	0.9284	27.55	14.81	10.65
GA000565	690220266	59897205	0.0868	682272494	0.9885	655095864	0.9491	663642818	0.9615	103533039900	8794017864	0.0849	99066531879	0.9569	95550683591	0.9229	28.1	15.11	10.96
GA000566	719160874	71928881	0.1	695315882	0.9668	665210577	0.925	659716454	0.9173	107874131100	10579609754	0.0981	101062941606	0.9369	97144709042	0.9005	27	15.17	11.36
GA000567	680874042	67780512	0.0995	668523034	0.9819	640571231	0.9408	646623132	0.9497	102131106300	9931776693	0.0972	96780748809	0.9476	93134839625	0.9119	26.2	14.58	11.16
GA000568	712996124	59421784	0.0833	685370961	0.9613	659321554	0.9247	647178766	0.9077	106949418600	8717928403	0.0815	99345692026	0.9289	96004303408	0.8977	27.37	29.4	0.31
GA000569	689462308	56370720	0.0818	665111873	0.9647	635734831	0.9221	630080390	0.9139	103419346200	8257863711	0.0798	96198569724	0.9302	92388630553	0.8933	26.54	14.71	10.58
GA000570	745688332	76339295	0.1024	740306159	0.9928	711396011	0.954	726166792	0.9738	111853249800	11246851639	0.1006	108113316601	0.9666	104294570542	0.9324	28.18	32.09	0.38
GA000571	669110068	60385489	0.0902	664014902	0.9924	638357251	0.954	651822608	0.9742	100366510200	8907727156	0.0888	97227440313	0.9687	93797651305	0.9346	26.77	14.88	11.01
GA000572	698602692	74466919	0.1066	694624541	0.9943	669463234	0.9583	682323654	0.9767	104790403800	11013245899	0.1051	102041779195	0.9738	98679370684	0.9417	26.91	29.8	0.37
GA000573	704377882	67073558	0.0952	698735046	0.992	671299573	0.953	682952114	0.9696	105656682300	9866016398	0.0934	101828196673	0.9638	98257715426	0.93	27.82	30.05	0.35
GA000574	823103864	68270438	0.0829	820844331	0.9973	791963938	0.9622	809635158	0.9836	124288683464	10226388016	0.0823	122670694097	0.987	118596922290	0.9542	34.93	36.04	0.48
GA000575	828914938	62290152	0.0751	827192162	0.9979	796716598	0.9612	815721608	0.9841	125166155638	9331144146	0.0746	123624955131	0.9877	119323433924	0.9533	36.44	19.19	14.92
GA000576	824006566	84396240	0.1024	819943148	0.9951	794172947	0.9638	807019936	0.9794	123600984900	12564825991	0.1017	121726684504	0.9848	118123534138	0.9557	33.39	35.96	0.38
GA000577	1023701326	38455390	0.0376	1009209678	0.9858	972745183	0.9502	1001743378	0.9786	102370132600	3828147714	0.0374	100397463810	0.9807	96795201116	0.9455	28.53	31.94	0.12
GA000578	823362108	93421901	0.1135	819704887	0.9956	790989237	0.9607	808379242	0.9818	123504316200	13915277897	0.1127	121780960257	0.986	117755305943	0.9535	33.62	34.97	0.41
GA000579	852567542	86654807	0.1016	848739200	0.9955	820648206	0.9626	836361490	0.981	127885131300	12899995389	0.1009	125989462877	0.9852	122077562530	0.9546	34.93	36.86	0.43
GA000580	800467138	78279365	0.0978	797958762	0.9969	771719137	0.9641	786699454	0.9828	120070070700	11657456570	0.0971	118498674872	0.9869	114836214719	0.9564	32.98	35.13	0.36
GA000581	840577786	97752203	0.1163	838257782	0.9972	811372542	0.9653	827402094	0.9843	126086667900	14564114810	0.1155	124575390918	0.988	120808194708	0.9581	33.76	36.01	0.4
GA000582	787708620	81317683	0.1032	785020329	0.9966	757817058	0.9621	772146864	0.9802	118156293000	12111883914	0.1025	116605469128	0.9869	112796687435	0.9546	32	34.12	0.39
GA000583	801616570	73816332	0.0921	799910703	0.9979	773628168	0.9651	789657800	0.9851	120242485500	10996058555	0.0914	118917332985	0.989	115221077780	0.9582	34.01	35.13	0.42
GA000584	860018340	83719411	0.0973	858113821	0.9978	831877918	0.9673	847962434	0.986	129002751000	12474340267	0.0967	127605531310	0.9892	123901391881	0.9605	37.1	37.13	0.4
GA000585	860005558	90205653	0.1049	858081232	0.9978	831243534	0.9666	846632566	0.9845	129000833700	13440470232	0.1042	127550251252	0.9888	123774433397	0.9595	38.43	36.2	0.38
GA000586	852451662	67783164	0.0795	850290801	0.9975	817119466	0.9586	837764418	0.9828	128720200962	10154031772	0.0789	127055504902	0.9871	122362032065	0.9506	37.43	19.4	15.2
GA000587	1022668408	34820154	0.034	1017936595	0.9954	980145988	0.9584	1009882600	0.9875	102266840800	3466734608	0.0339	101279079468	0.9903	97545272385	0.9538	28.25	16.34	9.78
GA000588	843842302	84809245	0.1005	842342621	0.9982	816871811	0.968	832699118	0.9868	126576345300	12639383868	0.0999	125269896275	0.9897	121676242481	0.9613	35.42	36.8	0.35
GA000589	841905796	62241246	0.0739	839830766	0.9975	812360326	0.9649	829081292	0.9848	127127775196	9328070968	0.0734	125593048756	0.9879	121695417975	0.9573	36.77	37.68	0.42
GA000590	798617998	77272728	0.0968	795934606	0.9966	770304402	0.9645	784030258	0.9817	119792699700	11510110069	0.0961	118208880446	0.9868	114632026078	0.9569	34.8	34.07	0.36
GA000591	828630062	73792259	0.0891	826214869	0.9971	794206107	0.9585	814378980	0.9828	124294509300	10983305746	0.0884	122726071889	0.9874	118221224396	0.9511	35.8	18.62	14.34
GA000592	911637364	91203071	0.1	909267645	0.9974	875192820	0.96	896480692	0.9834	136745604600	13576034275	0.0993	135054294170	0.9876	130259939095	0.9526	39.25	20.27	15.37
GA000593	781949362	71882358	0.0919	779971615	0.9975	753923597	0.9642	769612914	0.9842	117292404300	10708687540	0.0913	115928944896	0.9884	112254501639	0.957	34.46	17.63	13.38
GA000594	710733614	53021961	0.0746	709145882	0.9978	685464979	0.9644	699812944	0.9846	107320775714	7948449251	0.0741	106067550499	0.9883	102709885468	0.957	31.15	31.5	0.34
GA000595	763315944	64860918	0.085	760504201	0.9963	731709502	0.9586	748204526	0.9802	114497391600	9646642255	0.0843	112755612551	0.9848	108738129512	0.9497	33.13	17.17	13.03
GA000596	921707164	89456056	0.0971	919273967	0.9974	891681936	0.9674	907431424	0.9845	138256074600	13326602859	0.0964	136666967171	0.9885	132778602650	0.9604	38.15	40.37	0.46
GA000597	903945036	87847687	0.0972	901226668	0.997	872707062	0.9654	889384474	0.9839	135591755400	13085847482	0.0965	133960863576	0.988	129936009177	0.9583	37.66	39.59	0.4
GA000598	789017686	77285411	0.098	786303643	0.9966	762503914	0.9664	775699652	0.9831	118352652900	11508900315	0.0972	116782303105	0.9867	113458598066	0.9586	34	33.87	0.42
GA000599	772642130	70117559	0.0908	769699378	0.9962	745237723	0.9645	758237058	0.9814	115896319500	10437694587	0.0901	114287793503	0.9861	110872522243	0.9567	32.39	33.8	0.33
GA000600	907656750	97849015	0.1078	904425555	0.9964	873194569	0.962	890093376	0.9806	136148512500	14569865273	0.107	134403218938	0.9872	130013470037	0.9549	34.54	38.12	0.4
GA000601	790068136	65319372	0.0827	787942498	0.9973	762438708	0.965	777542304	0.9841	119300288536	9792097636	0.0821	117833659843	0.9877	114221549680	0.9574	34.55	34.83	0.39
GA000602	1006909058	46147847	0.0458	1003405467	0.9965	962564760	0.956	995337990	0.9885	100690905800	4593070680	0.0456	99803647682	0.9912	95767843044	0.9511	28.98	15.96	9.97
GA000603	789188998	79063951	0.1002	786478610	0.9966	762114690	0.9657	774929004	0.9819	118378349700	11778765526	0.0995	116870848164	0.9873	113453714104	0.9584	33.24	33.98	0.41
GA000605	795503356	84210421	0.1059	793193422	0.9971	768038753	0.9655	782557276	0.9837	119325503400	12544611477	0.1051	117852407676	0.9877	114316903740	0.958	34.2	33.75	0.39
GA000606	877331876	96447429	0.1099	874700303	0.997	846725232	0.9651	862649854	0.9833	131599781400	14364229791	0.1092	129965643287	0.9876	126029711323	0.9577	36.22	37.71	0.43
GA000607	848603646	100242525	0.1181	846300847	0.9973	820798111	0.9672	835252660	0.9843	127290546900	14938219440	0.1174	125789758214	0.9882	122202432948	0.96	34.48	36.38	0.45
GA000608	781463744	91445504	0.117	779523049	0.9975	752252300	0.9626	768003754	0.9828	117219561600	13614497391	0.1161	115742086346	0.9874	111923043154	0.9548	32.5	32.84	0.34
GA000609	788601328	83364850	0.1057	786232553	0.997	760305612	0.9641	774907122	0.9826	118290199200	12418844517	0.105	116838974416	0.9877	113191024372	0.9569	32.17	33.96	0.41
GA000610	841373808	93972233	0.1117	838416195	0.9965	812797813	0.966	826079030	0.9818	126206071200	13993655091	0.1109	124506194870	0.9865	120919456664	0.9581	34.16	35.7	0.43
GA000611	798351106	81147187	0.1016	796033410	0.9971	770149319	0.9647	784929726	0.9832	119752665900	12085288061	0.1009	118270399577	0.9876	114622943629	0.9572	33.56	34.38	0.36
GA000612	815610294	82528262	0.1012	813004206	0.9968	786125648	0.9638	799821742	0.9806	122341544100	12290970499	0.1005	120728688862	0.9868	116961398978	0.956	34.33	35.04	0.43
GA000613	977407698	40222501	0.0412	973387701	0.9959	938876568	0.9606	965462154	0.9878	97740769800	4004244338	0.041	96825398164	0.9906	93416925649	0.9558	28.08	30.79	0.13
GA000614	1061134892	48702327	0.0459	1057242891	0.9963	1017902945	0.9593	1048477822	0.9881	106113489200	4849126910	0.0457	105165873334	0.9911	101277889268	0.9544	29.15	33.57	0.11
GA000615	1100659834	42950936	0.039	1080806361	0.982	1039506285	0.9444	1072274394	0.9742	110065983400	4274951720	0.0388	107525848397	0.9769	103444226072	0.9398	30.48	17.53	11.42
GA000616	730888420	86557459	0.1184	728167298	0.9963	703686025	0.9628	715600162	0.9791	110364151420	12969102464	0.1175	108757859997	0.9854	105305609434	0.9542	31.08	30.55	0.31
GA000617	785355072	61559723	0.0784	782274561	0.9961	757100496	0.964	768263772	0.9782	118588615872	9214783588	0.0777	116702248374	0.9841	113178066003	0.9544	33.93	34.79	0.44
GA000618	676207798	63079153	0.0933	673716244	0.9963	650977776	0.9627	662623930	0.9799	102107377498	9443842538	0.0925	100538996086	0.9846	97346982829	0.9534	26.58	28.75	0.36
GA000619	789149380	72375814	0.0917	786440120	0.9966	761254248	0.9647	773909416	0.9807	119161556380	10843310778	0.091	117482693372	0.9859	113935981355	0.9561	31.64	34.51	0.42
GA000620	942288120	99341120	0.1054	934489582	0.9917	870434934	0.9237	0	0	94228812000	9875440061	0.1048	92931360035	0.9862	86705310505	0.9202	21.42	25.95	0.04
GA000621	837287672	143841270	0.1718	834281582	0.9964	799134657	0.9544	819774976	0.9791	126430438472	21542870213	0.1704	124582783704	0.9854	119605836722	0.946	29.12	31.75	0.37
GA000622	946233214	37878927	0.04	941359270	0.9948	905782255	0.9573	932801982	0.9858	94623321400	3770301924	0.0398	93651155109	0.9897	90138100752	0.9526	27.59	15.21	9.06
GA000623	791047772	110955212	0.1403	788283847	0.9965	762487433	0.9639	775175254	0.9799	119448213572	16627599097	0.1392	117745532204	0.9857	114118396107	0.9554	31.9	32.36	0.4
GA000624	787925664	66716628	0.0847	785554878	0.997	761455661	0.9664	773771756	0.982	118976775264	9992943678	0.084	117306742091	0.986	113937715050	0.9576	33.1	34.64	0.4
GA000625	789647662	67844540	0.0859	786898075	0.9965	759409159	0.9617	773424342	0.9795	119236796962	10153386504	0.0852	117415888289	0.9847	113583985398	0.9526	33.85	34.55	0.41
GA000626	775950538	73277380	0.0944	773246091	0.9965	748092062	0.9641	760504870	0.9801	117168531238	10975625561	0.0937	115447116200	0.9853	111920992829	0.9552	33.15	33.57	0.39
GA000627	754640036	70518577	0.0934	751647020	0.996	725346992	0.9612	737288044	0.977	113950645436	10561083139	0.0927	112199983635	0.9846	108519522526	0.9523	30.89	32.94	0.37
GA000628	708274384	62381927	0.0881	705783055	0.9965	683838297	0.9655	693030692	0.9785	106949431984	9342046533	0.0874	105378181683	0.9853	102308412950	0.9566	29.09	31.21	0.38
GA000630	723041698	62198744	0.086	720550941	0.9966	697025241	0.964	707527632	0.9785	109179296398	9317533226	0.0853	107634657125	0.9859	104331936870	0.9556	30.18	31.53	0.39
GA000631	785572458	76725860	0.0977	782989222	0.9967	759146524	0.9664	770073106	0.9803	118621441158	11499638160	0.0969	117013317785	0.9864	113661815662	0.9582	33.9	33.5	0.4
GA000632	1098950398	69093865	0.0629	1094465891	0.9959	1047259928	0.953	1080379176	0.9831	110993990198	6944419144	0.0626	109823659589	0.9895	105172758193	0.9476	30.14	33.44	0.44
GA000633	1259687946	57613802	0.0457	1247949496	0.9907	1187628330	0.9428	1196368436	0.9497	127228482546	5724896256	0.045	123668553997	0.972	117904711894	0.9267	36.15	19.88	15.15
GA000634	956213108	103930640	0.1087	936235661	0.9791	879594585	0.9199	812612270	0.8498	96577523908	10209812844	0.1057	90296482256	0.935	85220626587	0.8824	21.6	13.49	10.03
GA000635	1081904738	117736196	0.1088	1076649499	0.9951	1023661285	0.9462	1061173088	0.9808	109272378538	11834781749	0.1083	108073289695	0.989	102843220914	0.9412	27.72	16.39	12.39
GA000636	980184760	175061899	0.1786	964902031	0.9844	913781299	0.9323	908057248	0.9264	98018476000	17312920177	0.1766	94671388465	0.9659	89918047331	0.9174	20.17	13.33	9.7
GA000637	1081935708	243073441	0.2247	1069711191	0.9887	1015533135	0.9386	1051433154	0.9718	109275506508	24421930851	0.2235	107286895002	0.9818	101991160686	0.9333	22.43	14.19	10.86
GA000638	758541820	74338816	0.098	753058284	0.9928	716423512	0.9445	741148144	0.9771	76612723820	7473800422	0.0976	75601537098	0.9868	72003286728	0.9398	18.16	11.75	8.87
GA000639	1049927916	159787910	0.1522	1040161110	0.9907	988929870	0.9419	1023578174	0.9749	106042719516	16064526096	0.1515	104405041279	0.9846	99377499884	0.9371	23.65	15.27	11.49
GA000640	1339628848	150091582	0.112	1333087052	0.9951	1270983304	0.9488	1315120738	0.9817	135302513648	15083571290	0.1115	133782006487	0.9888	127664628207	0.9435	32.39	39.67	0.47
GA000641	1132757490	76274662	0.0673	1122930717	0.9913	1069713841	0.9443	1076454312	0.9503	114408506490	7625092664	0.0666	111669187830	0.9761	106547347061	0.9313	31.35	33.67	0.42
GA000642	944886274	122513916	0.1297	935169244	0.9897	882211908	0.9337	875930354	0.927	94797479056	12142763821	0.1281	91827841705	0.9687	86825950130	0.9159	25.35	25.03	0.31
GA000643	1451386574	55135095	0.038	1403326484	0.9669	1336824925	0.9211	1378673016	0.9499	145138657400	5427002720	0.0374	137551569385	0.9477	131258238002	0.9044	44.22	43.07	0.53
GA000644	1666334834	55913779	0.0336	1613759100	0.9684	1527956624	0.917	1581077262	0.9488	166633483400	5489572237	0.0329	157906914903	0.9476	149729030001	0.8986	55.19	25.07	18.48
GA000645	1365159578	54553554	0.04	1299676140	0.952	1233384415	0.9035	1270576748	0.9307	136515957800	5339185092	0.0391	126602264445	0.9274	120384687254	0.8818	40.18	39.25	0.44
GA000646	1311218896	49532131	0.0378	1265569161	0.9652	1194271176	0.9108	1244074414	0.9488	131121889600	4880881258	0.0372	124131858317	0.9467	117322812466	0.8948	43.17	19.56	14.56
GA000647	1504797970	113296164	0.0753	1452019113	0.9649	1338941294	0.8898	1418175218	0.9424	150479797000	11210177144	0.0745	143266382229	0.9521	132334440399	0.8794	62.28	19.81	15.29
GA000648	1401659342	50625867	0.0361	1367629035	0.9757	1299266751	0.9269	1336700442	0.9537	140165934200	5017309804	0.0358	134919144262	0.9626	128337431748	0.9156	44.22	42.18	0.54
GA000649	1389431708	53273597	0.0383	1363005599	0.981	1292444672	0.9302	1334842900	0.9607	138943170800	5277445666	0.038	134696688646	0.9694	127857724021	0.9202	47.37	21.33	16.01
GA000650	1859797644	78129597	0.042	1815803496	0.9763	1727338798	0.9288	1785891666	0.9603	185979764400	7735009310	0.0416	179382110985	0.9645	170827086927	0.9185	59.07	56.07	0.77
GA000651	1367352592	60005401	0.0439	1328416564	0.9715	1260799189	0.9221	1304861894	0.9543	136735259200	5916128341	0.0433	130448660983	0.954	123985436352	0.9068	44.01	39.21	0.53
GA000652	1399260198	56191593	0.0402	1384097046	0.9892	1310565957	0.9366	1364185380	0.9749	139926019800	5574247425	0.0398	137018329901	0.9792	129861449508	0.9281	48.83	21.53	15.89
GA000653	1474689914	64248983	0.0436	1456948447	0.988	1389210057	0.942	1439626868	0.9762	147468991400	6380919684	0.0433	144396555642	0.9792	137799507021	0.9344	48.61	43.72	0.56
GA000654	1434734986	39393184	0.0275	1403162775	0.978	1329926158	0.9269	1382427296	0.9635	143473498600	3900758262	0.0272	138826891358	0.9676	131733598150	0.9182	50.02	22.04	16.89
GA000655	1681245546	46228610	0.0275	1612034922	0.9588	1533633414	0.9122	1577653870	0.9384	168124554600	4553897181	0.0271	158363758480	0.9419	150926548728	0.8977	52.86	49.68	0.76
GA000656	1474059700	42669461	0.0289	1425671313	0.9672	1351255976	0.9167	1401344498	0.9507	147405970000	4225372982	0.0287	140798283148	0.9552	133630745105	0.9065	51.39	42.46	0.72
GA000657	1392671632	44278322	0.0318	1351643142	0.9705	1277193607	0.9171	1296512030	0.931	139267163200	4376917021	0.0314	132976681960	0.9548	125858323775	0.9037	44.55	41.28	0.61
GA000658	1385395206	35882826	0.0259	1346523169	0.9719	1281927052	0.9253	1325173818	0.9565	138539520600	3548424387	0.0256	132877944577	0.9591	126677094967	0.9144	47.38	41.37	0.62
GA000659	1512696010	39252658	0.0259	1463612833	0.9676	1394386832	0.9218	1439919084	0.9519	151269601000	3876797134	0.0256	144182896852	0.9532	137562948509	0.9094	49.89	45.33	0.64
GA000660	1500074186	35644542	0.0238	1451407971	0.9676	1383532491	0.9223	1428116116	0.952	150007418600	3517608280	0.0234	142980885117	0.9532	136501976963	0.91	48.83	45.84	0.69
GA000661	1390663940	57747509	0.0415	1367343862	0.9832	1297510150	0.933	1339724132	0.9634	139066394000	5712702717	0.0411	134812376186	0.9694	128068362139	0.9209	44.86	41.17	0.6
GA000662	1438165074	61807151	0.043	1353059142	0.9408	1281439232	0.891	1311460828	0.9119	143816507400	6089133250	0.0423	132599852964	0.922	125809118787	0.8748	40.39	41.86	0.63
GA000663	1353356194	55588115	0.0411	1300048274	0.9606	1225397816	0.9055	1278254850	0.9445	135335619400	5502250829	0.0407	128090701711	0.9465	120885038302	0.8932	42.49	20.38	15.33
GA000664	1388229324	55690635	0.0401	1354277168	0.9755	1286471326	0.9267	1331463232	0.9591	138822932400	5519170125	0.0398	133707388406	0.9632	127167942899	0.916	43.96	41.27	0.55
GA000665	1652405784	70814605	0.0429	1612998030	0.9762	1535487854	0.9292	1582413476	0.9576	165240578400	7016601597	0.0425	159324079475	0.9642	151836749256	0.9189	53.43	49.49	0.67
GA000666	1542280450	55357721	0.0359	1507363926	0.9774	1435035171	0.9305	1482624868	0.9613	154228045000	5490855640	0.0356	149072694543	0.9666	142068229670	0.9212	51.04	46.06	0.63
GA000667	1610482732	54723748	0.034	1567477528	0.9733	1495017801	0.9283	1544373158	0.959	161048273200	5268628492	0.0327	150911941936	0.9371	144123227167	0.8949	54.06	45.06	0.59
GA000668	1387212516	49239457	0.0355	1358349928	0.9792	1296585224	0.9347	1339501078	0.9656	138721251600	4885784313	0.0352	134506049030	0.9696	128511459736	0.9264	47.05	41.19	0.57
GA000669	1449353476	66430097	0.0458	1417337267	0.9779	1338096110	0.9232	1385310158	0.9558	144935347600	6587903129	0.0455	140061027285	0.9664	132387579148	0.9134	46.68	22.16	16.43
GA000670	1251239540	52736322	0.0421	1222164221	0.9768	1165578287	0.9315	1206613294	0.9643	125123954000	5228414695	0.0418	120748395329	0.965	115264594972	0.9212	38.71	38.07	0.5
GA000671	1404294094	53887761	0.0384	1362118379	0.97	1285198897	0.9152	1304937768	0.9292	140429409400	5295632431	0.0377	133163302338	0.9483	125843125186	0.8961	43.19	21.26	15.89
GA000672	1431258952	67932952	0.0475	1400252902	0.9783	1326477204	0.9268	1367669194	0.9556	143125895200	6742334515	0.0471	138572192885	0.9682	131410534665	0.9181	45.92	21.96	16.68
GA000673	1767309158	66811730	0.0378	1713436664	0.9695	1620638371	0.917	1687211940	0.9547	176730915800	6073969385	0.0344	157955840695	0.8938	149903852558	0.8482	53.98	48.23	0.7
GA000674	1444515184	57480602	0.0398	1402384262	0.9708	1326571721	0.9184	1371627552	0.9495	144451518400	5641953270	0.0391	138086304033	0.9559	130809367196	0.9056	49.92	21.59	15.43
GA000675	1429668906	55104771	0.0385	1382320709	0.9669	1313963795	0.9191	1354231294	0.9472	142966890600	5420523448	0.0379	135341331781	0.9467	128838130639	0.9012	45.34	42.25	0.53
GA000676	1489607714	66046452	0.0443	1456185649	0.9776	1378508577	0.9254	1422589680	0.955	148960771400	6551926449	0.044	144018567437	0.9668	136489032413	0.9163	47.71	23.17	16.84
GA000677	1642572662	58252246	0.0355	1603541165	0.9762	1524473823	0.9281	1572669484	0.9574	164257266200	5744756822	0.035	157521091897	0.959	149958520286	0.9129	55.42	48.14	0.67
GA000678	1266187292	44193621	0.0349	1239858482	0.9792	1174339326	0.9275	1221977352	0.9651	126618729200	4376232005	0.0346	122306338785	0.9659	115980464565	0.916	40.95	38.78	0.6
GA000679	1404547622	46527878	0.0331	1374210345	0.9784	1308469093	0.9316	1354793664	0.9646	140454762200	4605140679	0.0328	135594444159	0.9654	129258224499	0.9203	45.93	42.24	0.54
GA000680	1449635214	53570446	0.037	1420430760	0.9799	1347545995	0.9296	1391788978	0.9601	144963521400	5309888964	0.0366	140417988288	0.9686	133365105139	0.92	45.18	45.02	0.56
GA000681	1753613254	60924767	0.0347	1743816423	0.9944	1719190284	0.9804	1707714666	0.9738	175361325400	6002541840	0.0342	170916255601	0.9747	168562440124	0.9612	51.77	57.41	0.5
GA000682	1490617062	46648938	0.0313	1487330810	0.9978	1466891042	0.9841	1459015096	0.9788	149061706200	4637394037	0.0311	147501951313	0.9895	145520471800	0.9762	47.97	49.47	0.41
GA000683	1764268258	84526344	0.0479	1751684683	0.9929	1724244304	0.9773	1729572340	0.9803	176426825800	8315105325	0.0471	171556538599	0.9724	168945908602	0.9576	45.27	30.05	21.67
GA000684	1956281924	68767017	0.0352	1938892924	0.9911	1909038031	0.9759	1910282640	0.9765	195628192400	6750671076	0.0345	189004650842	0.9661	186173899812	0.9517	55.94	63.54	0.51
GA000685	1418985306	40103222	0.0283	1414327743	0.9967	1393801499	0.9823	1396348714	0.984	141898530600	3967716582	0.028	139281296042	0.9816	137307949755	0.9676	42.71	47.13	0.36
GA000686	1298186704	34079633	0.0263	1290711895	0.9942	1273502366	0.981	1264089806	0.9737	129818670400	3339748933	0.0257	125807322268	0.9691	124181878591	0.9566	39.87	41.53	0.35
GA000687	1837594932	96095140	0.0523	1832569653	0.9973	1810557644	0.9853	1813615024	0.987	183759493200	9537769496	0.0519	181493074837	0.9877	179374566726	0.9761	51.68	61.32	0.43
GA000688	2034153822	138429117	0.0681	2023481482	0.9948	1997078007	0.9818	1995955748	0.9812	203415382200	13670447214	0.0672	199118747199	0.9789	196605654824	0.9665	56.14	33.38	23.62
GA000689	1816576230	68086092	0.0375	1810785330	0.9968	1785013993	0.9826	1789619788	0.9852	181657623000	6754176623	0.0372	179109489012	0.986	176619722670	0.9723	56.25	59.78	0.53
GA000690	1442989670	41057870	0.0285	1439658335	0.9977	1419627013	0.9838	1417901760	0.9826	144298967000	4080722751	0.0283	142666680929	0.9887	140724434417	0.9752	47.27	47.78	0.35
GA000691	1411687212	41750362	0.0296	1409352530	0.9983	1391925711	0.986	1399841524	0.9916	141168721200	4153321183	0.0294	139904785355	0.991	138211629791	0.9791	41.74	47.89	0.32
GA000692	1422420656	42812463	0.0301	1418898244	0.9975	1401292950	0.9851	1406915232	0.9891	142242065600	4245313400	0.0298	140222547067	0.9858	138525196749	0.9739	43.55	47.51	0.39
GA000693	1333031132	45846847	0.0344	1330398311	0.998	1310238416	0.9829	1320892488	0.9909	133303113200	4561761635	0.0342	132104407316	0.991	130137954875	0.9763	41.59	44.69	0.38
GA000694	2563422172	140259106	0.0547	2537239804	0.9898	2496757569	0.974	2494532534	0.9731	256342217200	13851509301	0.054	249649645576	0.9739	245804601540	0.9589	62.94	87.26	0.65
GA000695	1439013386	90981275	0.0632	1432168734	0.9952	1414020598	0.9826	1420729128	0.9873	143901338600	8918990862	0.062	140107000457	0.9736	138385139577	0.9617	41.89	45.51	0.31
GA000696	1499424102	37442444	0.025	1493731353	0.9962	1471726758	0.9815	1482110690	0.9885	149942410200	3699747097	0.0247	146694930770	0.9783	144581014335	0.9642	51.09	25.12	18.3
GA000697	2436086046	85382126	0.035	2412647989	0.9904	2377045854	0.9758	2380078580	0.977	243608604600	8413286634	0.0345	237387714010	0.9745	234013783420	0.9606	83.51	40.08	28.82
GA000698	1437897436	42327387	0.0294	1433289667	0.9968	1414829913	0.984	1419859398	0.9875	143789743600	4207735765	0.0293	142155674971	0.9886	140381675886	0.9763	48.98	24.29	17.46
GA000699	1433015592	52501974	0.0366	1428718292	0.997	1410431812	0.9842	1419679050	0.9907	143301559200	5166985695	0.0361	140032271167	0.9772	138276905480	0.9649	44.33	46.35	0.37
GA000700	1438756792	44628673	0.031	1432014698	0.9953	1413453244	0.9824	1420457562	0.9873	143875679200	4387258864	0.0305	140219420867	0.9746	138452278257	0.9623	45.58	46.57	0.41
GA000701	1296279496	40946703	0.0316	1290297686	0.9954	1271401693	0.9808	1277655692	0.9856	129627949600	4054395073	0.0313	127235118644	0.9815	125405468484	0.9674	43.02	21.83	15.85
GA000702	1449337918	48114076	0.0332	1445193816	0.9971	1427245305	0.9848	1435928206	0.9907	144933791800	4747620548	0.0328	141996615252	0.9797	140273711752	0.9678	45.99	47.22	0.39
GA000703	1502756856	58080632	0.0386	1497801531	0.9967	1476964633	0.9828	1488054072	0.9902	150275685600	5714456352	0.038	146763948473	0.9766	144767944905	0.9633	45.07	50.32	0.4
GA000704	1377155308	40740289	0.0296	1364605981	0.9909	1345199443	0.9768	1346534466	0.9778	137715530800	4032271824	0.0293	134580417782	0.9772	132704426148	0.9636	47.49	22.87	15.83
GA000705	1282964170	37656925	0.0294	1278867189	0.9968	1263798322	0.9851	1269915708	0.9898	128296417000	3736960860	0.0291	126622881878	0.987	125173595404	0.9757	46.79	40.81	0.33
GA000706	1171509344	30598105	0.0261	1168045707	0.997	1154295428	0.9853	1160971268	0.991	117150934400	3038158366	0.0259	115729299603	0.9879	114402927296	0.9765	42.19	37.68	0.25
GA000707	1309455470	36424951	0.0278	1302463151	0.9947	1285314912	0.9816	1293321454	0.9877	130945547000	3617331771	0.0276	129010146526	0.9852	127356401265	0.9726	45.82	21.86	15.5
GA000708	1192579532	37560443	0.0315	1186801973	0.9952	1171962197	0.9827	1177924618	0.9877	119257953200	3733693072	0.0313	117694387261	0.9869	116260629967	0.9749	43.16	37.95	0.33
GA000709	1395948318	58724050	0.0421	1389658262	0.9955	1370489316	0.9818	1369521046	0.9811	139594831800	5780132790	0.0414	136175568524	0.9755	134350932594	0.9624	40.79	44.98	0.35
GA000710	1349783456	65074911	0.0482	1344535849	0.9961	1319842277	0.9778	1293689222	0.9584	134978345600	6376456239	0.0472	130932532386	0.97	128614369957	0.9529	39.52	22.12	16.2
GA000711	1462201772	68986102	0.0472	1455532475	0.9954	1437193237	0.9829	1442668466	0.9866	146220177200	6805042341	0.0465	142932180416	0.9775	141178216330	0.9655	42.01	24.61	17.34
GA000712	1241789930	58129922	0.0468	1237077483	0.9962	1220116683	0.9825	1228592040	0.9894	124178993000	5767115487	0.0464	122495845647	0.9864	120864783129	0.9733	37.59	20.84	14.96
GA000713	1271866072	80345074	0.0632	1266745605	0.996	1249810101	0.9827	1257277554	0.9885	127186607200	7965467459	0.0626	125349896090	0.9856	123723025291	0.9728	41.27	39.88	0.31
GA000714	1274417380	101617320	0.0797	1269713622	0.9963	1252922397	0.9831	1260894494	0.9894	127441738000	10065680856	0.079	125559471985	0.9852	123952898695	0.9726	35.86	20.63	14.68
GA000715	1450423322	116131573	0.0801	1443750163	0.9954	1428154494	0.9846	1433236998	0.9882	145042332200	11347695052	0.0782	141539218796	0.9758	140079950697	0.9658	41.45	44.55	0.33
GA000716	1576207436	93405685	0.0593	1570255111	0.9962	1550761685	0.9839	1560986228	0.9903	157620743600	9256087712	0.0587	155211925064	0.9847	153349170552	0.9729	46.86	49.83	0.41
GA000717	1544123430	64296759	0.0416	1538279834	0.9962	1519448420	0.984	1528322278	0.9898	154412343000	6364627085	0.0412	151966093874	0.9842	150168378302	0.9725	48.61	25.9	17.97
GA000718	1600740590	73875954	0.0462	1551731985	0.9694	1529297603	0.9554	1496576732	0.9349	160074059000	7136156864	0.0446	149206007479	0.9321	147240405306	0.9198	44.02	49.33	0.38
GA000719	1403769306	71990017	0.0513	1398886415	0.9965	1383052052	0.9852	1389938664	0.9901	140376930600	7163535077	0.051	139007869330	0.9902	137477877368	0.9793	42.83	45.25	0.33
GA000720	1527042112	78417956	0.0514	1522164591	0.9968	1501930512	0.9836	1511911612	0.9901	152704211200	7791404060	0.051	150927011177	0.9884	148981492510	0.9756	47.78	49.21	0.4
GA000721	1470803126	103584517	0.0704	1464630281	0.9958	1446710876	0.9836	1454486664	0.9889	147080312600	10223376838	0.0695	144362172125	0.9815	142657511934	0.9699	43.28	46.18	0.35
GA000722	1428262270	76089457	0.0533	1424412465	0.9973	1406632346	0.9849	1416769964	0.992	142826227000	7566004036	0.053	141425290202	0.9902	139708520447	0.9782	47.14	23.53	16.73
GA000723	1592425724	87725627	0.0551	1588191527	0.9973	1567407491	0.9843	1573736558	0.9883	159242572400	8729462405	0.0548	157813500627	0.991	155809517051	0.9784	54.04	49.76	0.37
GA000724	1669714816	106906735	0.064	1665814800	0.9977	1645528349	0.9855	1657100708	0.9924	166971481600	10643894707	0.0637	165648120999	0.9921	163686706470	0.9803	54.68	50.96	0.41
GA000725	1598820026	93239896	0.0583	1595231823	0.9978	1575284501	0.9853	1587101962	0.9927	159882002600	9281445415	0.0581	158583781341	0.9919	156651443937	0.9798	52.84	50.47	0.38
GA000726	1677244394	109683918	0.0654	1673261079	0.9976	1652213738	0.9851	1663048020	0.9915	167724439400	10914071719	0.0651	166267374630	0.9913	164232122707	0.9792	56.06	27.16	19.25
GA000727	1580079598	77431726	0.049	1576674730	0.9978	1557168634	0.9855	1568675018	0.9928	158007959800	7704225457	0.0488	156673469129	0.9916	154780665375	0.9796	51.22	50.83	0.39
GA000728	1587774286	201692311	0.127	1582203242	0.9965	1562517381	0.9841	1376727910	0.8671	158777428600	20037037944	0.1262	156931918540	0.9884	155056092347	0.9766	44.19	24.17	16.04
GA000729	1368438472	193715900	0.1416	1361371538	0.9948	1344883007	0.9828	1331130818	0.9727	136843847200	18980191231	0.1387	133640503931	0.9766	132084409389	0.9652	35.89	39.52	0.33
GA000730	1314441252	172878528	0.1315	1307717535	0.9949	1294430098	0.9848	1284826330	0.9775	131444125200	17029432898	0.1296	128683763555	0.979	127437117269	0.9695	36.13	19.76	13.45
GA000731	1499694104	202918824	0.1353	1493460480	0.9958	1473049114	0.9822	1381536546	0.9212	149969410400	20116114683	0.1341	147757863091	0.9853	145810581149	0.9723	39.78	22.75	15.96
GA000732	1433160020	157679078	0.11	1428249177	0.9966	1413285380	0.9861	1410901432	0.9845	143316002000	15576554003	0.1087	140858698404	0.9829	139438525169	0.9729	39.49	43.42	0.34
GA000733	1402278332	140557213	0.1002	1398417249	0.9972	1382865458	0.9862	1367451012	0.9752	140227833200	13979690659	0.0997	138939628988	0.9908	137439003914	0.9801	40.48	22.16	15.17
GA000734	1522357854	139569659	0.0917	1513822243	0.9944	1490726647	0.9792	1263791904	0.8302	152235785400	13858882286	0.091	149954984455	0.985	147752057722	0.9705	43.68	23.92	16.36
GA000735	1314963216	160744230	0.1222	1311898587	0.9977	1298491643	0.9875	1287537676	0.9791	131496321600	15992718165	0.1216	130375608219	0.9915	129087666093	0.9817	36.54	20.41	14.51
GA000736	1388215730	99849496	0.0719	1385084147	0.9977	1369367371	0.9864	1362860240	0.9817	138821573000	9932873814	0.0716	137609665249	0.9913	136090070912	0.9803	42.38	44.06	0.36
GA000737	1348524580	98676714	0.0732	1344940874	0.9973	1329960017	0.9862	1319042348	0.9781	134852458000	9811972111	0.0728	133574440024	0.9905	132127635585	0.9798	40.3	42.55	0.37
GA000738	1449155288	100860420	0.0696	1445359994	0.9974	1428974784	0.9861	1426221718	0.9842	144915528800	10027484929	0.0692	143521506014	0.9904	141939180625	0.9795	45.04	23.56	16.57
GA000739	1358064918	94317087	0.0694	1354192573	0.9971	1338352392	0.9855	1326152430	0.9765	135806491800	9375414832	0.069	134403915366	0.9897	132874733753	0.9784	41.21	42.44	0.32
GA000740	1380789336	103952869	0.0753	1374018548	0.9951	1355012128	0.9813	1352496852	0.9795	138078933600	10285542519	0.0745	135462855833	0.9811	133665903758	0.968	40.2	42.22	0.33
GA000741	1428261588	92189042	0.0645	1422914295	0.9963	1406980406	0.9851	1394955240	0.9767	142826158800	9146779610	0.064	140933000410	0.9867	139405863704	0.9761	45.03	43.97	0.33
GA000742	1462146988	113886617	0.0779	1456390302	0.9961	1437553049	0.9832	1400583754	0.9579	146214698800	11294402087	0.0772	144188152132	0.9861	142378902031	0.9738	44.88	23.4	16.19
GA000743	1492511330	91954762	0.0616	1485907671	0.9956	1465159604	0.9817	1444336820	0.9677	149251133000	9107580001	0.061	146853896642	0.9839	144865115731	0.9706	44.83	47.9	0.38
GA000744	1552677730	43230341	0.0278	1523638785	0.9813	1502455712	0.9677	1486153596	0.9572	155267773000	4223017052	0.0272	148424856115	0.9559	146503356277	0.9436	49.16	49.36	0.37
GA000745	1406528088	32812873	0.0233	1368128281	0.9727	1346555508	0.9574	1321293360	0.9394	140652808800	3221531063	0.0229	133840117388	0.9516	131874044959	0.9376	48.99	43.63	0.32
GA000746	1463908480	47511172	0.0325	1397841832	0.9549	1378301497	0.9415	1325977660	0.9058	146390848000	4658753592	0.0318	136280123105	0.9309	134545901537	0.9191	44.19	45.21	0.36
GA000747	1634971824	57841755	0.0354	1613396081	0.9868	1586828188	0.9706	1585490318	0.9697	163497182400	5662161752	0.0346	157299738507	0.9621	154843338047	0.9471	57.88	26.04	18.85
GA000748	1637506752	60516784	0.037	1621482244	0.9902	1598001620	0.9759	1599309220	0.9767	163750675200	5957100641	0.0364	159032870524	0.9712	156835040333	0.9578	57.54	51.05	0.4
GA000749	1382694814	38087657	0.0275	1378693770	0.9971	1357571342	0.9818	1370161868	0.9909	138269481400	3791683205	0.0274	136962209109	0.9905	134910790510	0.9757	48.83	44.85	0.37
GA000750	1512758244	52793057	0.0349	1507497617	0.9965	1485198728	0.9818	1497625582	0.99	151275824400	5251876185	0.0347	149635983226	0.9892	147479081356	0.9749	50.81	49.32	0.42
GA000751	1575269084	63574151	0.0404	1570865018	0.9972	1552025336	0.9852	1560568736	0.9907	157526908400	6325851356	0.0402	156097953244	0.9909	154271627663	0.9793	53.78	50.34	0.44
GA000752	1542800290	67690394	0.0439	1538043654	0.9969	1518635734	0.9843	1527860876	0.9903	154280029000	6735207564	0.0437	152840871594	0.9907	150958075935	0.9785	52.58	25.74	18.52
GA000753	1428938586	59175478	0.0414	1425604152	0.9977	1408091724	0.9854	1413295074	0.9891	142893858600	5881800799	0.0412	141469174639	0.99	139776206933	0.9782	45.79	47.08	0.35
GA000754	1453705170	58043955	0.0399	1450434035	0.9977	1431714649	0.9849	1433665098	0.9862	145370517000	5769626340	0.0397	143926174765	0.9901	142118250715	0.9776	48.91	24.25	17.24
GA000755	1505735372	69709343	0.0463	1501416549	0.9971	1481514186	0.9839	1485285080	0.9864	150573537200	6907690152	0.0459	148432189897	0.9858	146525767162	0.9731	47.89	25.01	17.7
GA000756	1404085508	50611341	0.036	1400613335	0.9975	1382046807	0.9843	1387665752	0.9883	140408550800	5017353935	0.0357	138578457954	0.987	136795063170	0.9743	46.11	23.59	16.79
GA000757	1235944640	32582619	0.0264	1228775079	0.9942	1212318579	0.9809	1216900080	0.9846	123594464000	3217235004	0.026	121403172940	0.9823	119844034288	0.9697	43.63	20.51	14.74
GA000758	1228074218	66292331	0.054	1221312830	0.9945	1205959049	0.982	1175361028	0.9571	122807421800	6557041737	0.0534	120682757504	0.9827	119232453747	0.9709	38.27	20.2	14.24
GA000759	1272614786	42019779	0.033	1266795010	0.9954	1247700749	0.9804	1256538776	0.9874	127261478600	4170348650	0.0328	125455121395	0.9858	123618885869	0.9714	44.42	21.18	15.16
GA000760	1379237916	56272748	0.0408	1369987940	0.9933	1350774930	0.9794	1357244224	0.9841	137923791600	5565612627	0.0404	135422064545	0.9819	133589378235	0.9686	42.35	23.25	16.89
GA000761	1322781372	30197703	0.0228	1315405939	0.9944	1298432366	0.9816	1301329300	0.9838	132278137200	2991607895	0.0226	130189718854	0.9842	128569393452	0.972	48.07	22.08	15.84
GA000762	1274684502	29474986	0.0231	1269253906	0.9957	1250764391	0.9812	1259020230	0.9877	127468450200	2927118139	0.023	125826440615	0.9871	124044286068	0.9731	46.85	21.28	15.35
GA000763	1478753386	40865949	0.0276	1475373576	0.9977	1453217456	0.9827	1465378838	0.991	147875338600	4069898264	0.0275	146676161639	0.9919	144526884977	0.9774	59.93	24.14	17.27
GA000764	1479553344	32965163	0.0223	1475381085	0.9972	1456960558	0.9847	1464432668	0.9898	147955334400	3278828797	0.0222	146597667147	0.9908	144821545830	0.9788	54.44	24.9	17.85
GA000765	1668632118	58653790	0.0352	1663926535	0.9972	1638326723	0.9818	1639886670	0.9828	166863211800	5835893650	0.035	165139337406	0.9897	162643576965	0.9747	49.73	29.11	21.35
GA000766	1772740088	77035860	0.0435	1768533984	0.9976	1745422634	0.9846	1755934758	0.9905	177274008800	7654301238	0.0432	175308413727	0.9889	173066756266	0.9763	52.37	59.3	0.43
GA000767	1583149662	44715672	0.0282	1579264560	0.9975	1558393616	0.9844	1566272468	0.9893	158314966200	4443399779	0.0281	156590710036	0.9891	154563286141	0.9763	53.71	51.8	0.4
GA000768	1591542862	54186144	0.034	1587286963	0.9973	1566537314	0.9843	1566241080	0.9841	159154286200	5374033513	0.0338	156891957575	0.9858	154887343328	0.9732	49.73	27.22	19.94
GA000769	1935056350	63554457	0.0328	1924320735	0.9945	1897805326	0.9807	1864957334	0.9638	193505635000	6244032446	0.0323	187654890677	0.9698	185142505164	0.9568	61.45	32.45	23.09
GA000770	1975916196	87087960	0.0441	1965947154	0.995	1937589333	0.9806	1942640108	0.9832	197591619600	8581377879	0.0434	192660493542	0.975	189946686761	0.9613	54.29	33.71	23.61
GA000771	1945469822	81382213	0.0418	1936082351	0.9952	1905436261	0.9794	1909783640	0.9817	194546982200	8076295472	0.0415	191459480682	0.9841	188491983128	0.9689	59.12	33.04	23.93
GA000772	1579380418	55333616	0.035	1575089760	0.9973	1553121889	0.9834	1554417664	0.9842	157938041800	5495361881	0.0348	155929606512	0.9873	153797747452	0.9738	50.45	26.87	18
GA000773	1202976722	31404236	0.0261	1197666791	0.9956	1179267195	0.9803	1184448400	0.9846	120297672200	3102202892	0.0258	118365384505	0.9839	116615546879	0.9694	40.49	20.39	14.66
GA000774	1228170042	29197667	0.0238	1223589734	0.9963	1204348284	0.9806	1209612280	0.9849	122817004200	2887186613	0.0235	121071860585	0.9858	119239220192	0.9709	40.38	21.1	15.14
GA000775	1117579862	24549700	0.022	1113153027	0.996	1097612423	0.9821	1098949766	0.9833	111757986200	2421580801	0.0217	110181957152	0.9859	108701883754	0.9727	37.16	19.19	13.91
GA000776	1116023768	25392694	0.0228	1111586752	0.996	1095918868	0.982	1102252894	0.9877	111602376800	2505526066	0.0225	110026554851	0.9859	108529636399	0.9725	37.49	19.11	13.91
GA000777	1311823762	33888274	0.0258	1309542144	0.9983	1290226021	0.9835	1295988704	0.9879	131182376200	3374046638	0.0257	130177070878	0.9923	128319767168	0.9782	44.61	22.45	16.18
GA000778	1315506108	34250823	0.026	1313157517	0.9982	1294868829	0.9843	1302482806	0.9901	131550610800	3409549479	0.0259	130530255599	0.9922	128775847499	0.9789	49.48	22.03	15.89
GA000779	1228770180	36379970	0.0296	1226403387	0.9981	1206622846	0.982	1209838604	0.9846	122877018000	3620724226	0.0295	121839954263	0.9916	119940522640	0.9761	43.43	20.71	14.95
GA000780	1303929804	33864255	0.026	1301498951	0.9981	1284094796	0.9848	1286876176	0.9869	130392980400	3370231014	0.0258	129307572026	0.9917	127643904687	0.9789	45.91	22.17	16.03
GA000781	1354979620	143272600	0.1057	1350699527	0.9968	1278867270	0.9438	1335693152	0.9858	101623471500	10673299653	0.105	100562037508	0.9896	95325272499	0.938	27.29	28.65	0.36
GA000782	1345307530	147219440	0.1094	1341516545	0.9972	1261638693	0.9378	1329706912	0.9884	100898064750	10984106635	0.1089	99970574623	0.9908	94108869455	0.9327	27.58	14.59	10.55
GA000783	1802466500	276862411	0.1536	1798277666	0.9977	1702840910	0.9447	1773411614	0.9839	135184987500	20658828845	0.1528	134015260045	0.9913	127023254584	0.9396	34.86	35.81	0.43
GA000784	2048849936	337298050	0.1646	2044697010	0.998	1937388609	0.9456	2024711546	0.9882	153663745200	25168940458	0.1638	152399322470	0.9918	144530614181	0.9406	39.01	40.21	0.5
GA000785	1326159234	71363057	0.0538	1319268677	0.9948	1247750894	0.9409	1300429414	0.9806	99461942550	5309058735	0.0534	97988820648	0.9852	92797394247	0.933	29.46	15.16	10.9
GA000786	1303904394	91252479	0.07	1298289563	0.9957	1229896741	0.9432	1285530364	0.9859	97792829550	6792140677	0.0695	96596580822	0.9878	91606427894	0.9367	27.26	28.51	0.33
GA000787	1169233528	57480711	0.0492	1162797157	0.9945	1097904145	0.939	1145433332	0.9796	87692514600	4272133879	0.0487	86303522446	0.9842	81602066202	0.9305	25.62	13.46	9.63
GA000788	1361372152	132431103	0.0973	1357193133	0.9969	1284245830	0.9433	1344180236	0.9874	102102911400	9872960601	0.0967	101022830664	0.9894	95690905668	0.9372	27.66	15.07	10.86
GA000789	2347090596	338258950	0.1441	2336257471	0.9954	2211108969	0.9421	2313722252	0.9858	176031794700	25230502482	0.1433	173998414076	0.9884	164850448429	0.9365	45.13	47.11	0.57
GA000790	1160486644	107826250	0.0929	1156174157	0.9963	1094947644	0.9435	1144708692	0.9864	87036498300	8039434036	0.0924	86061737381	0.9888	81583342663	0.9373	23.83	12.93	9.24
GA000791	1212647492	65944143	0.0544	1206086702	0.9946	1132016266	0.9335	1188590038	0.9802	90948561900	4906064676	0.0539	89605411050	0.9852	84212719543	0.9259	26.23	13.87	10.07
GA000792	1443658808	93635340	0.0649	1436121588	0.9948	1354340041	0.9381	1417036048	0.9816	108274410600	6967245246	0.0643	106667839843	0.9852	100725514966	0.9303	30.65	16.48	11.84
GA000793	1217972568	218728792	0.1796	1212957442	0.9959	1145710228	0.9407	1198150116	0.9837	91347942600	16309389880	0.1785	90206562902	0.9875	85334527212	0.9342	22.04	22.73	0.32
GA000794	1504518448	284999882	0.1894	1499026677	0.9963	1410083743	0.9372	1479135512	0.9831	112838883600	21236736615	0.1882	111564518198	0.9887	105076261529	0.9312	29.02	14.79	10.55
GA000795	1875344716	511631934	0.2728	1869561925	0.9969	1768326124	0.9429	1846079492	0.9844	140650853700	38179228446	0.2714	139278781390	0.9902	131878676394	0.9376	31.9	16.61	11.87
GA000796	1217272398	75951128	0.0624	1212853242	0.9964	1144975501	0.9406	1199776502	0.9856	91295429850	5658975458	0.062	90336844123	0.9895	85373986451	0.9351	25.12	26.62	0.32
GA000797	1486315998	89468666	0.0602	1480113155	0.9958	1399358737	0.9415	1462402090	0.9839	111473699850	6665114173	0.0598	110198246790	0.9886	104305287941	0.9357	31.09	32.98	0.41
GA000798	1455524922	231176831	0.1588	1448752112	0.9953	1363846037	0.937	1430116928	0.9825	109164369150	17229360081	0.1578	107676721746	0.9864	101512023501	0.9299	29.38	14.68	10.63
GA000799	1243331822	121124802	0.0974	1237337037	0.9952	1170778176	0.9416	1223504912	0.9841	93249886650	9026526831	0.0968	92058017215	0.9872	87207213686	0.9352	24.97	26.29	0.32
GA000800	1417036486	129926958	0.0917	1410165151	0.9952	1334148567	0.9415	1390307602	0.9811	106277736450	9675291632	0.091	104841343615	0.9865	99319999813	0.9345	29.52	29.98	0.41
GA000801	1340773314	128768464	0.096	1333949519	0.9949	1257850573	0.9382	1317410022	0.9826	100557998550	9589932878	0.0954	99231183879	0.9868	93694421276	0.9317	28.08	28.16	0.35
GA000802	2120065596	348820381	0.1645	2115880017	0.998	1993090245	0.9401	2094374760	0.9879	159004919700	26018951723	0.1636	157627974525	0.9913	148632970946	0.9348	40.45	21.7	15.83
GA000803	1547458648	157096831	0.1015	1541758575	0.9963	1454774758	0.9401	1523998702	0.9848	116059398600	11705033386	0.1009	114733862093	0.9886	108389376736	0.9339	31.23	32.53	0.43
GA000804	1471755600	125484883	0.0853	1467450305	0.9971	1390141844	0.9445	1451449242	0.9862	110381670000	9355159414	0.0848	109265619084	0.9899	103617847961	0.9387	30.48	31.51	0.39
GA000805	1957761260	319320155	0.1631	1953920495	0.998	1831596617	0.9356	1933976240	0.9879	146832094500	23802281177	0.1621	145440975360	0.9905	136502491492	0.9297	37	19.92	14.47
GA000806	1265484010	131610237	0.104	1259880937	0.9956	1192447675	0.9423	1244532604	0.9834	94911300750	9810068634	0.1034	93743194170	0.9877	88845512358	0.9361	25.38	26.49	0.36
GA000807	1230878032	120482155	0.0979	1225499113	0.9956	1153190331	0.9369	1211538764	0.9843	92315852400	8979686453	0.0973	91198156714	0.9879	85926057480	0.9308	25.02	13.51	9.81
GA000808	1348830818	108591750	0.0805	1345438685	0.9975	1277294095	0.947	1329593624	0.9857	101162311350	8104881691	0.0801	100281833489	0.9913	95290830482	0.942	29.84	14.96	10.58
GA000809	1333093942	104210707	0.0782	1327535809	0.9958	1253910516	0.9406	1310403838	0.983	99982045650	7763322265	0.0776	98747740428	0.9877	93379873664	0.934	29.57	14.79	10.6
GA000810	1419339254	120166823	0.0847	1413461553	0.9959	1344708537	0.9474	1392568484	0.9811	106450444050	8958352006	0.0842	105211137755	0.9884	100200527124	0.9413	30.1	30.74	0.39
GA000811	1199915148	103267337	0.0861	1194624735	0.9956	1129966614	0.9417	1174149946	0.9785	89993636100	7699098345	0.0856	88901371267	0.9879	84184407300	0.9354	26	13.28	9.53
GA000812	1523064230	154030268	0.1011	1516147943	0.9955	1426083409	0.9363	1487114052	0.9764	114229817250	11479074105	0.1005	112817920369	0.9876	106243148476	0.9301	32.12	16.62	11.98
GA000813	1307987208	174137818	0.1331	1305294062	0.9979	1240783704	0.9486	1291199566	0.9872	98099040600	12999118545	0.1325	97265611535	0.9915	92555915271	0.9435	25.96	26.69	0.32
GA000814	1321781472	186868007	0.1414	1315035334	0.9949	1250855259	0.9463	1300199884	0.9837	99133610400	13939909035	0.1406	97896758343	0.9875	93218369570	0.9403	25.81	26.67	0.31
GA000815	1244723902	123420674	0.0992	1236930505	0.9937	1171146902	0.9409	1210515552	0.9725	93354292650	9197532567	0.0985	91959409146	0.9851	87192101837	0.934	24.73	26.34	0.3
GA000816	1958148860	594097507	0.3034	1886770783	0.9635	1797629887	0.918	1867174828	0.9535	146861164500	44318499652	0.3018	140400046876	0.956	133918001688	0.9119	29.72	30.2	0.36
GA000817	1474764714	169613503	0.115	1204418399	0.8167	1136380415	0.7706	1186047628	0.8042	110607353550	12650283951	0.1144	89641528916	0.8104	84686241006	0.7656	26.03	12.37	8.8
GA000818	1239885954	121887306	0.0983	1210609863	0.9764	1133948236	0.9146	1173043604	0.9461	92331533098	9030291037	0.0978	89671524315	0.9712	84103664363	0.9109	35.15	22.97	0.35
GA000819	1290863234	136862711	0.106	1276987499	0.9893	1179667197	0.9139	1229331816	0.9523	96814742550	10212827791	0.1055	95092841318	0.9822	87980888420	0.9088	47.86	11.31	8.43
GA000820	1222549904	131771250	0.1078	1207758204	0.9879	1128652091	0.9232	1164920866	0.9529	91691242800	9834457420	0.1073	89995795835	0.9815	84210776784	0.9184	37.88	22.11	0.37
GA000821	1280300398	132915646	0.1038	1227595200	0.9588	1146536066	0.8955	1173207624	0.9164	95591757721	9868222759	0.1032	91111419900	0.9531	85212533511	0.8914	39.01	22.09	0.39
GA000822	1274280644	181474754	0.1424	1260559197	0.9892	1169600472	0.9179	1221537090	0.9586	95790532719	13500516681	0.1409	94111479828	0.9825	87463398736	0.9131	49.67	19.39	0.41
GA000823	1343548752	133392003	0.0993	1272260233	0.9469	1171304923	0.8718	1192948938	0.8879	100274192510	9909666005	0.0988	94276955181	0.9402	86936917026	0.867	46.7	11.25	8.16
GA000824	1453782462	110177819	0.0758	1448709952	0.9965	1374144984	0.9452	1430257818	0.9838	109033684650	8216490724	0.0754	107811246596	0.9888	102384812772	0.939	31.37	31.63	0.37
GA000825	1232331996	106181858	0.0862	1226882460	0.9956	1165341575	0.9456	1213776518	0.9849	92424899700	7919563217	0.0857	91282379719	0.9876	86808904169	0.9392	25.48	26.68	0.33
GA000826	1238926830	65496247	0.0529	1235434616	0.9972	1163289711	0.9389	1222266146	0.9866	92919512250	4877960828	0.0525	91909728444	0.9891	86668626313	0.9327	24.77	27.68	0.34
GA000827	1291542620	98272090	0.0761	1287656537	0.997	1209826128	0.9367	1273814048	0.9863	96865696500	7324228979	0.0756	95804666342	0.989	90141800114	0.9306	25.14	14.47	10.4
GA000828	1223627292	129575931	0.1059	1217989226	0.9954	1148931512	0.939	1202030254	0.9823	91772046900	9639212780	0.105	90417523667	0.9852	85429541938	0.9309	24.66	13.15	9.53
GA000829	1649857964	225806653	0.1369	1643521498	0.9962	1563797566	0.9478	1622530090	0.9834	123739347300	16848661151	0.1362	122379799217	0.989	116569093081	0.9421	30.55	33.89	0.42
GA000830	1250951256	149723015	0.1197	1246157540	0.9962	1176243706	0.9403	1231332216	0.9843	93821344200	11152619022	0.1189	92608376987	0.9871	87530857021	0.933	24.75	13.35	9.66
GA000831	1523349566	204069730	0.134	1517060202	0.9959	1437090277	0.9434	1496849234	0.9826	114251217450	15187004943	0.1329	112640141157	0.9859	106859147705	0.9353	58.83	62.04	0.73
GA000832	1299004256	113233981	0.0872	1294822530	0.9968	1224918284	0.943	1282556710	0.9873	97425319200	8429828028	0.0865	96284599293	0.9883	91189607956	0.936	28.19	14.35	10.33
GA000833	1193192548	86838240	0.0728	1188505051	0.9961	1121573468	0.94	1172161294	0.9824	89489441100	6478016815	0.0724	88453046766	0.9884	83575697209	0.9339	26.5	13.28	9.24
GA000834	1454927780	148091641	0.1018	1449711131	0.9964	1375971993	0.9457	1433956748	0.9856	109119583500	11022052981	0.101	107752490132	0.9875	102386829401	0.9383	28.42	30.75	0.34
GA000835	1197296630	65990558	0.0551	1192431942	0.9959	1126661225	0.941	1177416020	0.9834	89797247250	4912078785	0.0547	88601327997	0.9867	83827528580	0.9335	25.77	13.73	9.87
GA000836	1259590862	158133518	0.1255	1253902909	0.9955	1184144852	0.9401	1236810354	0.9819	94469314650	11770442439	0.1246	93067589778	0.9852	88023730412	0.9318	24.74	13.35	9.65
GA000837	1339850438	176317577	0.1316	1334190168	0.9958	1262525664	0.9423	1315527168	0.9818	100488782850	13127545148	0.1306	99086817625	0.986	93891797068	0.9344	26.19	14.15	10.21
GA000838	1216955200	157854773	0.1297	1212293269	0.9962	1146106217	0.9418	1196498654	0.9832	91271640000	11756605446	0.1288	90064705886	0.9868	85256243990	0.9341	24.68	12.83	9.25
GA000839	1444420374	151413605	0.1048	1437703903	0.9954	1352773344	0.9366	1406906304	0.974	108331528050	11267373823	0.104	106723922718	0.9852	100575769082	0.9284	32.45	15.39	11.2
GA000840	1359487352	103109448	0.0758	1352751622	0.995	1289027279	0.9482	1334934798	0.9819	101961551400	7676661667	0.0753	100493994372	0.9856	95894185645	0.9405	28.79	15.23	10.57
GA000841	1533729072	108172691	0.0705	1528382039	0.9965	1450263735	0.9456	1506721486	0.9824	115029680400	8053489017	0.07	113655706476	0.9881	107964877844	0.9386	33.22	33.49	0.41
GA000842	1374127742	56017083	0.0408	1366745311	0.9946	1290518911	0.9392	1344274952	0.9783	103059580650	4164411063	0.0404	101485967363	0.9847	95975100093	0.9313	30.64	30.59	0.39
GA000843	1463642764	77024415	0.0526	1456271946	0.995	1371443009	0.937	1431442484	0.978	109773207300	5729402072	0.0522	108171480077	0.9854	102030790623	0.9295	32.94	16.73	12.16
GA000844	1359228350	67233441	0.0495	1354694600	0.9967	1278638505	0.9407	1336684700	0.9834	101942126250	5008959144	0.0491	100791514690	0.9887	95247328833	0.9343	29.7	15.8	11.51
GA000845	1236719008	61091068	0.0494	1231426142	0.9957	1161228440	0.939	1214308090	0.9819	92753925600	4547152267	0.049	91514613100	0.9866	86410803467	0.9316	26.91	14.32	10.43
GA000846	1275434518	56472416	0.0443	1271104382	0.9966	1202444312	0.9428	1248456906	0.9788	95657588850	4215441916	0.0441	94797900194	0.991	89763710691	0.9384	27.32	15.02	10.75
GA000847	1271250440	79466057	0.0625	1267726966	0.9972	1203004932	0.9463	1250500778	0.9837	95343783000	5932474518	0.0622	94510736289	0.9913	89776074433	0.9416	26.45	14.57	10.21
GA000848	1502304458	139760026	0.093	1496364701	0.996	1421090888	0.9459	1476461342	0.9828	112672834350	10440485622	0.0927	111606647720	0.9905	106087328386	0.9416	29.61	16.87	12.06
GA000849	1181512630	71586838	0.0606	1177120277	0.9963	1108511098	0.9382	1159019562	0.981	88613447250	5347954842	0.0604	87812280160	0.991	82765368637	0.934	23.88	13.66	9.95
GA000850	1365403552	122220156	0.0895	1360631752	0.9965	1285346243	0.9414	1343471844	0.9839	102405266400	9132372011	0.0892	101508751351	0.9912	95977599061	0.9372	25.57	15.4	11.2
GA000851	1460774966	89405118	0.0612	1455091480	0.9961	1372061280	0.9393	1422627866	0.9739	109558122450	6673120579	0.0609	108448674809	0.9899	102374125639	0.9344	30.65	16.82	12.19
GA000852	1433902678	88573331	0.0618	1427379082	0.9955	1350933048	0.9421	1400917690	0.977	107542700850	6613763279	0.0615	106419130345	0.9896	100821172517	0.9375	28.33	16.66	11.84
GA000853	1363434880	103865025	0.0762	1358647781	0.9965	1291791907	0.9475	1337943410	0.9813	102257616000	7755465199	0.0758	101297347905	0.9906	96403230402	0.9427	26.87	30.04	0.31
GA000854	1293067606	68461171	0.0529	1285661686	0.9943	1222879755	0.9457	1262510822	0.9764	96980070450	5113508860	0.0527	95870296691	0.9886	91277640799	0.9412	24.7	29.42	0.32
GA000855	1234093222	71689863	0.0581	1228619108	0.9956	1170211938	0.9482	1212464996	0.9825	92556991650	5355757961	0.0579	91667734003	0.9904	87379205313	0.9441	23.92	28.12	0.28
GA000856	1160146114	78315801	0.0675	1105553301	0.9529	1047452383	0.9029	1034635494	0.8918	87651275496	5726872261	0.0653	81508227509	0.9299	77419366901	0.8833	20.14	24.47	0.24
GA000857	1196333106	95359671	0.0797	1190483828	0.9951	1126955823	0.942	1174386954	0.9817	90418674762	7127901419	0.0788	89333292076	0.988	84655167411	0.9363	22.14	26.45	0.3
GA000858	1199569358	115591191	0.0964	1189953461	0.992	1129684436	0.9417	1168606482	0.9742	90538909008	8618935979	0.0952	88977589294	0.9828	84581166042	0.9342	20.98	25.96	0.29
GA000859	1117155230	91220046	0.0817	1110334337	0.9939	1056400357	0.9456	1092977496	0.9784	84378497598	6810385235	0.0807	83179211665	0.9858	79232780000	0.939	21.17	24.72	0.28
GA000860	1175371054	91561855	0.0779	1156717221	0.9841	1099047350	0.9351	1124537936	0.9568	88731382746	6760221337	0.0762	85859345568	0.9676	81728984018	0.9211	20.82	25.66	0.27
GA000861	1235703236	81415656	0.0659	1169294922	0.9463	1110958051	0.899	1085188276	0.8782	108002300650	6485121419	0.06	100583726048	0.9313	95963659705	0.8885	26.56	30.25	0.32
GA000862	1172239156	103656399	0.0884	1162679321	0.9918	1103816510	0.9416	1140590276	0.973	103913040650	8430105662	0.0811	102132393212	0.9829	97184230007	0.9352	26.69	15.7	11.61
GA000863	1281559322	83613759	0.0652	1256443424	0.9804	1194121508	0.9318	1213769056	0.9471	114022234450	6581287771	0.0577	110313588475	0.9675	105150481104	0.9222	31	17.36	12.84
GA000864	1239776174	103607817	0.0836	1229509045	0.9917	1167959055	0.9421	1207591702	0.974	93549668262	7776062688	0.0831	92150781529	0.985	87633894639	0.9368	23.76	14.15	10.16
GA000865	1235073832	88591537	0.0717	1228487067	0.9947	1163942263	0.9424	1212099698	0.9814	93183234542	6639113858	0.0712	92022692696	0.9875	87277745655	0.9366	24.66	14.18	10.25
GA000866	1238694186	98545755	0.0796	1233360071	0.9957	1179448843	0.9522	1218092384	0.9834	93544447726	7387556184	0.079	92552327895	0.9894	88594912291	0.9471	22.94	27.88	0.31
GA000867	1241720386	148602848	0.1197	1226801487	0.988	1136406708	0.9152	1187054888	0.956	93877733365	11042359567	0.1176	91979416076	0.9798	85365396537	0.9093	45.51	20.24	0.44
GA000870	1261160254	81163641	0.0644	1191863744	0.9451	1104609219	0.8759	1085905470	0.861	94587019050	6052566200	0.064	88742055059	0.9382	82358733082	0.8707	35.83	12.26	8.8
GA000871	1606578876	343320064	0.2137	1603935488	0.9984	1522677947	0.9478	1544393956	0.9613	120493415700	25618789298	0.2126	119430626542	0.9912	113525394905	0.9422	39.95	26.49	0.39
GA000872	1436987898	184129967	0.1281	1435117952	0.9987	1345820911	0.9366	1393425410	0.9697	107774092350	13756592614	0.1276	107134058103	0.9941	100551654278	0.933	42.7	13.72	10.12
GA000873	1241880746	106483954	0.0857	1236793149	0.9959	1169125231	0.9414	1221416336	0.9835	93141055950	7929487732	0.0851	91918334386	0.9869	87027511347	0.9344	25.55	26.53	0.4
GA000874	1384851874	157160969	0.1135	1379000909	0.9958	1302643359	0.9406	1363610440	0.9847	103863890550	11714439739	0.1128	102600500631	0.9878	97048636597	0.9344	27.92	14.96	10.85
GA000875	1489189490	104070574	0.0699	1484013473	0.9965	1395529611	0.9371	1463574498	0.9828	111689211750	7752373930	0.0694	110371190746	0.9882	103937187738	0.9306	31.74	16.85	12.24
GA000876	1174681534	84805039	0.0722	1168969325	0.9951	1099367916	0.9359	1153341738	0.9818	88101115050	6314741111	0.0717	86896666302	0.9863	81845286858	0.929	24.14	13.28	9.62
GA000877	1273222560	93685357	0.0736	1266463447	0.9947	1193269348	0.9372	1248928488	0.9809	95491692000	6961969809	0.0729	93930584211	0.9837	88654276538	0.9284	26.19	27.81	0.33
GA000878	1286496510	85077010	0.0661	1278562700	0.9938	1209139335	0.9399	1261231874	0.9804	96487238250	6324759471	0.0656	94896843565	0.9835	89889901237	0.9316	26.69	28.11	0.32
GA000879	1460748088	96502828	0.0661	1452969745	0.9947	1377054251	0.9427	1432072116	0.9804	109556106600	7174964567	0.0655	107849636545	0.9844	102374448708	0.9344	31.23	31.93	0.37
GA000880	1243904298	87942600	0.0707	1237430470	0.9948	1173124340	0.9431	1220842722	0.9815	93292822350	6543926708	0.0701	91891491426	0.985	87247132506	0.9352	25.57	27.21	0.34
GA000881	1323668122	86106818	0.0651	1316480821	0.9946	1236654111	0.9343	1297948320	0.9806	99275109150	6401202625	0.0645	97726235306	0.9844	91958972534	0.9263	28.25	14.95	10.81
GA000882	1259872970	138624423	0.11	1253849394	0.9952	1191652488	0.9459	1238959022	0.9834	94490472750	10326259257	0.1093	93243821291	0.9868	88736896265	0.9391	24.49	26.49	0.32
GA000883	1683947534	105774483	0.0628	1675301708	0.9949	1581552379	0.9392	1650948068	0.9804	126296065050	7870349273	0.0623	124510030220	0.9859	117715278436	0.9321	35.58	19.2	13.86
GA000884	1378084146	90385366	0.0656	1372125685	0.9957	1297707981	0.9417	1355025450	0.9833	103356310950	6727759048	0.0651	101970341602	0.9866	96583046799	0.9345	28.89	30.09	0.42
GA000885	1300968336	142640404	0.1096	1295555353	0.9958	1218304564	0.9365	1279581784	0.9836	97572625200	10619874825	0.1088	96220932490	0.9861	90622225025	0.9288	26.24	14.02	10.14
GA000886	1241581966	124054333	0.0999	1236297975	0.9957	1167661724	0.9405	1221421824	0.9838	93118647450	9240691506	0.0992	91880110747	0.9867	86894887159	0.9332	25.19	13.59	9.79
GA000887	1795953514	161871473	0.0901	1789083637	0.9962	1692144313	0.9422	1765831996	0.9832	134696513550	12050106623	0.0895	132956168251	0.9871	125933633781	0.9349	36.8	38.45	0.44
GA000888	1283288884	135776760	0.1058	1279060766	0.9967	1214359827	0.9463	1265782352	0.9864	96246666300	10119052536	0.1051	95129744297	0.9884	90428156539	0.9395	26.05	27.18	0.32
GA000889	1270677162	71704353	0.0564	1262919597	0.9939	1197636493	0.9425	1244707858	0.9796	95300787150	5328443363	0.0559	93660729661	0.9828	88955854795	0.9334	26.78	28.1	0.34
GA000890	1421694052	106676332	0.075	1415460562	0.9956	1332446101	0.9372	1398670160	0.9838	106627053900	7937225775	0.0744	105159044972	0.9862	99130583439	0.9297	29.91	16.01	11.38
GA000891	1220494920	82545570	0.0676	1215680392	0.9961	1147438484	0.9401	1202122466	0.9849	91537119000	6148979721	0.0672	90440879411	0.988	85470199826	0.9337	25.99	13.86	10.28
GA000892	1337256082	76316542	0.0571	1332810411	0.9967	1254934914	0.9384	1317533900	0.9853	100294206150	5685711440	0.0567	99181758952	0.9889	93500402524	0.9323	30.44	15.25	10.84
GA000893	1326919854	183074963	0.138	1256951714	0.9473	1163152292	0.8766	1201609356	0.9056	100327086800	13622873923	0.1358	94059427698	0.9375	87246825698	0.8696	34.65	22.35	0.34
GA000896	1578658586	58148311	0.0368	1575860331	0.9982	1494955787	0.947	1562281450	0.9896	138285801114	5618516729	0.0406	137032081302	0.9909	130219551801	0.9417	36.12	42.83	0.61
GA000897	1347723976	50645924	0.0376	1345227781	0.9981	1274707806	0.9458	1331499262	0.988	121146518620	4964673384	0.041	119944169745	0.9901	113871592636	0.9399	31.92	19.41	14.34
GA000899	1648719758	339909490	0.2062	1645855158	0.9983	1558955941	0.9456	1607770434	0.9752	123653981850	25391939197	0.2053	122739037957	0.9926	116377334131	0.9412	36.54	29.42	0.41
GA000900	1566125624	362937604	0.2317	1562047865	0.9974	1466948992	0.9367	1530793138	0.9774	117459421800	27113636865	0.2308	116477185435	0.9916	109500401264	0.9322	32.7	14.15	10.24
GA000901	1218865838	68513608	0.0562	1211863675	0.9943	1147453433	0.9414	1191961366	0.9779	91414937850	5118932747	0.056	90394682221	0.9888	85666201170	0.9371	23.79	14.29	10.36
GA000902	1255296990	68274105	0.0544	1249246805	0.9952	1183042522	0.9424	1231320710	0.9809	94147274250	5097070510	0.0541	93143349464	0.9893	88285028665	0.9377	25.09	28.24	0.34
GA000903	1299651906	99063576	0.0762	1295311345	0.9967	1228339656	0.9451	1279981192	0.9849	97473892950	7397742205	0.0759	96581743183	0.9908	91682176272	0.9406	27.17	14.69	10.57
GA000904	1206851222	76686662	0.0635	1203486885	0.9972	1145623823	0.9493	1190702618	0.9866	90513841650	5725415401	0.0633	89734795188	0.9914	85508851381	0.9447	24.66	26.86	0.31
GA000905	1304706968	69368849	0.0532	1301763166	0.9977	1237164469	0.9482	1287696238	0.987	97853022600	5177196241	0.0529	97045182257	0.9917	92325417494	0.9435	27.26	29.3	0.34
GA000906	1232495230	88154197	0.0715	1227862318	0.9962	1167595860	0.9473	1213213584	0.9844	92437142250	6583869535	0.0712	91585915087	0.9908	87163931416	0.943	24.02	27.29	0.28
GA000907	1253392146	119505447	0.0953	1250703748	0.9979	1187441357	0.9474	1238906246	0.9884	94004410950	8921317800	0.0949	93196984867	0.9914	88572781458	0.9422	25.79	13.87	9.99
GA000908	1330485868	153973398	0.1157	1326748491	0.9972	1259456364	0.9466	1309577972	0.9843	99786440100	11490024240	0.1151	98810703224	0.9902	93902914280	0.941	27.44	14.25	10.15
GA000909	1394527076	181941034	0.1305	1391097899	0.9975	1318570333	0.9455	1373464892	0.9849	104589530700	13577030317	0.1298	103598235461	0.9905	98304183811	0.9399	26.54	28.59	0.33
GA000910	1205379226	164080712	0.1361	1202987741	0.998	1139453349	0.9453	1191575362	0.9885	90403441950	12248135325	0.1355	89615410479	0.9913	84972351733	0.9399	23.78	12.7	9.17
GA000912	1169042416	94394203	0.0807	1161320954	0.9934	1100820532	0.9416	1147191924	0.9813	87678181200	7029681168	0.0802	86274965388	0.984	81877050885	0.9338	24.13	24.89	0.31
GA000913	1178587178	87806902	0.0745	1167803725	0.9909	1102843199	0.9357	1151949226	0.9774	88394038350	6533913263	0.0739	86654945199	0.9803	81943583595	0.927	25.42	13.1	9.35
GA000914	1218517014	56942756	0.0467	1212055845	0.9947	1132099603	0.9291	1189125400	0.9759	91388776050	4228065741	0.0463	89874945682	0.9834	84083920118	0.9201	26.49	14.02	10.25
GA000915	1284283476	57920494	0.0451	1277081320	0.9944	1203949475	0.9374	1257777196	0.9794	96321260700	4303018308	0.0447	94786185189	0.9841	89482740083	0.929	27.97	14.87	10.75
GA000916	1281914954	77543205	0.0605	1276228226	0.9956	1208622660	0.9428	1260218602	0.9831	96143621550	5767717827	0.06	94792435831	0.9859	89881882633	0.9349	26.64	14.7	10.61
GA000917	1271611394	52914312	0.0416	1265575422	0.9953	1201824977	0.9451	1248242194	0.9816	95370854550	3934172969	0.0413	93976644290	0.9854	89356547528	0.9369	27.21	28.7	0.34
GA000918	1162458954	86190071	0.0741	1155672993	0.9942	1095268382	0.9422	1143338708	0.9836	87184421550	6435019498	0.0738	86162888195	0.9883	81731052410	0.9375	22.45	25.33	0.27
GA000919	1806796700	146664378	0.0812	1800621905	0.9966	1708745743	0.9457	1774386054	0.9821	135509752500	10934783725	0.0807	134094423867	0.9896	127385709964	0.94	37.22	20.47	14.72
GA000920	2016942210	168764028	0.0837	2010084044	0.9966	1902386167	0.9432	1982443934	0.9829	151270665750	12578380793	0.0832	149693678831	0.9896	141832465722	0.9376	41.48	43.58	0.54
GA000921	1343402862	106865763	0.0795	1340084274	0.9975	1263794104	0.9407	1323680602	0.9853	100755214650	7969111144	0.0791	99862097104	0.9911	94268278966	0.9356	28.33	15.06	10.86
GA000922	1345593120	73775561	0.0548	1341918610	0.9973	1270977209	0.9445	1328486462	0.9873	100919484000	5501827003	0.0545	100005586752	0.9909	94805663280	0.9394	29.28	29.99	0.39
GA000923	1430848124	304030420	0.2125	1425342705	0.9962	1350732517	0.944	1409020566	0.9847	107313609300	22671640058	0.2113	105984174271	0.9876	100573788802	0.9372	25.63	26.17	0.36
GA000924	2095955932	842868843	0.4021	2090415898	0.9974	1965651140	0.9378	2066263128	0.9858	157196694900	62872273886	0.4	155537852269	0.9894	146457715321	0.9317	29.07	14.9	10.7
GA000925	1397789778	284514322	0.2035	1392590203	0.9963	1313164439	0.9395	1376560644	0.9848	104834233350	21220287965	0.2024	103579122201	0.988	97807347170	0.933	25.92	13.37	8.03
GA000926	1220110934	218074973	0.1787	1214764751	0.9956	1147632322	0.9406	1194774634	0.9792	91508320050	16254303721	0.1776	90286132778	0.9866	85418115150	0.9334	22.99	23.17	0.3
GA000927	1417777366	245118334	0.1729	1411137275	0.9953	1332957239	0.9402	1389257982	0.9799	106333302450	18270652928	0.1718	104892087230	0.9864	99230143249	0.9332	26.42	27.25	0.33
GA000928	1370129404	158323270	0.1156	1365218686	0.9964	1291446387	0.9426	1347365208	0.9834	102759705300	11803060732	0.1149	101578015976	0.9885	96222380382	0.9364	28.25	28.27	0.36
GA000929	1279141860	101569446	0.0794	1273879859	0.9959	1198796683	0.9372	1253329798	0.9798	95935639500	7561511347	0.0788	94662626878	0.9867	89238363196	0.9302	28.01	14.12	10.24
GA000930	1386485032	331253863	0.2389	1379207685	0.9948	1300485551	0.938	1356400964	0.9783	103986377400	24682230794	0.2374	102509710464	0.9858	96812115567	0.931	25.65	12.59	9.07
GA000931	1334619510	239288207	0.1793	1326324085	0.9938	1242643711	0.9311	1298822098	0.9732	100096463250	17817606018	0.178	98467404258	0.9837	92394228415	0.9231	25.99	12.96	9.38
GA000932	1331575284	243542513	0.1829	1322648352	0.9933	1245517543	0.9354	1300891330	0.977	99868146300	18132323467	0.1816	98182406367	0.9831	92594569375	0.9272	25.45	12.96	9.34
GA000933	1346270914	238585680	0.1772	1339011525	0.9946	1266355697	0.9406	1319155948	0.9799	100970318550	17769541771	0.176	99446374109	0.9849	94187765052	0.9328	25.09	25.74	0.33
GA000934	1533186640	92974893	0.0606	1158665847	0.7557	1096787356	0.7154	1137591296	0.742	114988998000	6941534116	0.0604	86426740376	0.7516	81883125258	0.7121	23.15	13.25	9.55
GA000935	1362104814	146693724	0.1077	1358637899	0.9975	1280065569	0.9398	1336832040	0.9814	102157861050	10937289928	0.1071	101108636524	0.9897	95377636274	0.9336	27.85	14.73	10.58
GA000936	2080527592	279863643	0.1345	2072878735	0.9963	1960047804	0.9421	2046333080	0.9836	156039569400	20858136233	0.1337	154036532763	0.9872	145829259832	0.9346	39.84	41.98	0.54
GA000937	1207882898	89274256	0.0739	1203100966	0.996	1141737344	0.9452	1187002884	0.9827	90591217350	6638449521	0.0733	89274299342	0.9855	84842739245	0.9365	24.57	26.48	0.31
GA000938	1467157754	110475241	0.0753	1461270703	0.996	1387192500	0.9455	1442286722	0.983	110036831550	8217795791	0.0747	108513939852	0.9862	103136803059	0.9373	29.95	32.06	0.37
GA000939	1366002484	101361746	0.0742	1360217861	0.9958	1291605768	0.9455	1337526042	0.9792	102450186300	7539549636	0.0736	100978385220	0.9856	96005830806	0.9371	27.18	29.95	0.32
GA000940	1246008736	82046438	0.0658	1240271190	0.9954	1177312688	0.9449	1220431078	0.9795	93450655200	6100179640	0.0653	92035393403	0.9849	87479801439	0.9361	25.22	27.45	0.3
GA000941	1226460080	134537841	0.1097	1220128270	0.9948	1158773897	0.9448	1206553002	0.9838	91984506000	10036419203	0.1091	90859635289	0.9878	86386191270	0.9391	25.68	25.53	0.28
GA000942	1613511524	193502560	0.1199	1606941228	0.9959	1529075142	0.9477	1590192262	0.9855	121013364300	14434584630	0.1193	119683604718	0.989	114004809207	0.9421	32.21	33.53	0.36
GA000943	1494493418	128829795	0.0862	1489672220	0.9968	1417520871	0.9485	1471250940	0.9844	112087006350	9606526896	0.0857	110927139347	0.9897	105668479790	0.9427	31.96	32.13	0.34
GA000944	1264874338	95710435	0.0757	1260226262	0.9963	1193670454	0.9437	1243440216	0.9831	94865575350	7129447679	0.0752	93721435218	0.9879	88889057598	0.937	26.24	27.44	0.31
GA000945	1221279968	156218876	0.1279	1216111734	0.9958	1149746466	0.9414	1204200400	0.986	91595997600	11632718006	0.127	90316052240	0.986	85499753472	0.9334	22.97	24.74	0.3
GA000946	1480024916	211932020	0.1432	1471862137	0.9945	1393580974	0.9416	1458786256	0.9856	111001868700	15789880965	0.1422	109457055417	0.9861	103755234920	0.9347	26.99	29.51	0.32
GA000947	1454654360	145502585	0.1	1449644666	0.9966	1366889168	0.9397	1430037312	0.9831	109099077000	10845542350	0.0994	107838278706	0.9884	101811862405	0.9332	29.7	29.79	0.4
GA000948	1352805696	164331398	0.1215	1347948755	0.9964	1271964456	0.9402	1334816968	0.9867	101460427200	12248042401	0.1207	100254096395	0.9881	94711380112	0.9335	25.94	27.77	0.36
GA000949	2181512948	314823162	0.1443	2170515369	0.995	2044795448	0.9373	2151217168	0.9861	163613471100	23476814770	0.1435	161470976547	0.9869	152293755936	0.9308	41.02	22.49	16.53
GA000950	2043790690	159212818	0.0779	2037504090	0.9969	1916184395	0.9376	2016372904	0.9866	153284301750	11849230802	0.0773	151392277612	0.9877	142569766485	0.9301	41.79	22.74	16.54
GA000951	1373577166	94405330	0.0687	1204656289	0.877	1140414835	0.8303	1186144316	0.8635	103018287450	7024054788	0.0682	89403468770	0.8678	84759096000	0.8228	24.93	25.9	0.28
GA000952	1634131026	184743964	0.1131	1610112232	0.9853	1499435256	0.9176	1534450710	0.939	122559826950	13777732541	0.1124	119813478701	0.9776	111757926180	0.9119	54.34	14.63	11.01
GA000953	1259452046	163700194	0.13	1249217013	0.9919	1177592237	0.935	1194095074	0.9481	94458903450	12209580978	0.1293	92946249751	0.984	87733221865	0.9288	34.99	12.02	8.33
GA000954	1188505868	169520128	0.1426	1184385889	0.9965	1113451406	0.9368	1149977992	0.9676	89137940100	12657874364	0.142	88308479303	0.9907	83101927959	0.9323	25.26	12.11	8.06
GA000955	1460479828	243306196	0.1666	1454280049	0.9958	1369948393	0.938	1392072556	0.9532	109535987100	18149852724	0.1657	108190555398	0.9877	102062793886	0.9318	47.93	12.28	8.33
GA000956	1548327226	170511342	0.1101	1546025941	0.9985	1459905718	0.9429	1533261682	0.9903	116124541950	12739748249	0.1097	115353343091	0.9934	109026440376	0.9389	31.3	17.02	12.05
GA000957	1426758790	168483898	0.1181	1421788377	0.9965	1344859244	0.9426	1378118272	0.9659	107006909250	12578297495	0.1175	105953129874	0.9902	100332012255	0.9376	30.78	15.22	10.76
GA000958	1692118254	369968306	0.2186	1683033466	0.9946	1573200357	0.9297	1610798940	0.9519	126908869050	27585091100	0.2174	125098215799	0.9857	117139452823	0.923	46.61	13.86	9.91
GA000959	1386776062	126180492	0.091	1383947364	0.998	1299456079	0.937	1363452204	0.9832	117774597134	10323218027	0.0877	116597050422	0.99	109703010526	0.9315	31.9	17.52	12.93
GA000960	1495998946	209735143	0.1402	1478327185	0.9882	1379340505	0.922	1427319526	0.9541	112199920950	15654170456	0.1395	110100393546	0.9813	102872284926	0.9169	45.17	13.43	9.57
GA000961	1938427370	369561662	0.1907	1912165730	0.9865	1776862556	0.9167	1864073894	0.9616	145382052750	27586441879	0.1898	142434070486	0.9797	132538916442	0.9117	50.34	16.98	12.32
GA000963	1325254626	257258340	0.1941	1321460056	0.9971	1238345982	0.9344	1183348336	0.8929	99394096950	19163705637	0.1928	98236054195	0.9883	92198786754	0.9276	28.12	23.53	0.37
GA000964	1290221108	228004843	0.1767	1286980583	0.9975	1205721324	0.9345	1227693288	0.9515	96766583100	17009129758	0.1758	95837138311	0.9904	89897614853	0.929	28.24	12.5	8.75
GA000965	1392922606	283957959	0.2039	1388706895	0.997	1299144202	0.9327	1247201160	0.8954	104469195450	21157628418	0.2025	103297612723	0.9888	96771325236	0.9263	27.17	13.27	9.27
GA000966	1376621450	302927716	0.2201	1371018923	0.9959	1286566651	0.9346	1274575146	0.9259	103246608750	22583685397	0.2187	102005390144	0.988	95860875833	0.9285	26.56	12.83	9.02
GA000967	1395577922	295397341	0.2117	1391793864	0.9973	1308648109	0.9377	1328698178	0.9521	104668344150	22041249060	0.2106	103650815072	0.9903	97573974610	0.9322	29.34	12.98	9.16
GA000968	1618236246	402912416	0.249	1613808199	0.9973	1511336369	0.9339	1563207702	0.966	121367718450	30082171539	0.2479	120276763036	0.991	112772383624	0.9292	37.33	13.99	10.2
GA000969	1335187326	74553030	0.0558	1329360756	0.9956	1259404205	0.9432	1306907530	0.9788	100764349200	5593652739	0.0555	99681665064	0.9893	94534270052	0.9382	27.18	29.96	0.35
GA000970	1248065610	54749404	0.0439	1241104649	0.9944	1174787344	0.9413	1218271018	0.9761	94150687306	4099769278	0.0435	92921892064	0.9869	88058113825	0.9353	25.52	28.27	0.35
GA000971	1258392104	80090700	0.0636	1253989352	0.9965	1197794325	0.9518	1235007408	0.9814	94379407800	5976633337	0.0633	93427583077	0.9899	89333787211	0.9465	27.8	14.55	10.44
GA000972	1219033664	54453749	0.0447	1200120467	0.9845	1135996203	0.9319	1176151140	0.9648	92004417218	4087986929	0.0444	90107899648	0.9794	85371666278	0.9279	25.98	27.33	0.35
GA000973	1271886472	66162973	0.052	1252496557	0.9848	1177065795	0.9254	1226657804	0.9644	95947236040	4970550931	0.0518	94009210193	0.9798	88428450998	0.9216	26.49	14.69	10.7
GA000974	1281694888	67039375	0.0523	1265485304	0.9874	1196461177	0.9335	1242955504	0.9698	96597587556	5026156109	0.052	94857237722	0.982	89770147145	0.9293	27.49	14.84	10.72
GA000975	1263769492	72783941	0.0576	1250426586	0.9894	1184159108	0.937	1230584724	0.9737	94782711900	5431351840	0.0573	93188467250	0.9832	88344261995	0.9321	26.12	27.73	0.42
GA000976	1250329956	75573645	0.0604	1237382355	0.9896	1174811358	0.9396	1219898416	0.9757	93774746700	5641101411	0.0602	92249303661	0.9837	87669186823	0.9349	26.01	14.42	10.36
GA000977	1233380730	70261521	0.057	1215039265	0.9851	1152215479	0.9342	1193048226	0.9673	92503554750	5242669537	0.0567	90541436431	0.9788	85952147856	0.9292	26.1	26.63	0.36
GA000978	1193087734	57543898	0.0482	1175190972	0.985	1100098148	0.9221	1144901498	0.9596	90052211476	4318609827	0.048	88171857304	0.9791	82635327203	0.9176	24.76	26.22	0.33
GA000979	1186333684	58810058	0.0496	1170764135	0.9869	1098585078	0.926	1147300126	0.9671	89506284700	4413220787	0.0493	87854781438	0.9815	82520421527	0.922	25.73	13.6	9.83
GA000980	1347003482	116695643	0.0866	1339042340	0.9941	1272350253	0.9446	1314990782	0.9762	101025261150	8697268459	0.0861	99614989545	0.986	94770475792	0.9381	27.12	28.94	0.33
GA000981	1251744298	103579646	0.0827	1245119519	0.9947	1187007620	0.9483	1223858722	0.9777	93880822350	7722835226	0.0823	92676166752	0.9872	88444235038	0.9421	24.98	27.31	0.31
GA000982	1291357484	109528303	0.0848	1282158632	0.9929	1211421182	0.9381	1256452372	0.973	96851811300	8166043206	0.0843	95390939539	0.9849	90241455305	0.9317	26.5	14.39	10.23
GA000983	1412673644	124904784	0.0884	1406251863	0.9955	1332851483	0.9435	1386903294	0.9818	105950523300	9311357161	0.0879	104694902816	0.9881	99334353457	0.9376	29.17	15.75	11.21
GA000984	1253126416	133342190	0.1064	1245928576	0.9943	1183520044	0.9445	1226977922	0.9791	93984481200	9942286304	0.1058	92696197763	0.9863	88150863088	0.9379	24.18	26.49	0.3
GA000985	1212040240	111836278	0.0923	1203194501	0.9927	1134542952	0.9361	1175362924	0.9697	90903018000	8333128839	0.0917	89422064449	0.9837	84441661177	0.9289	24.35	13.39	9.62
GA000986	1419548934	132713645	0.0935	1409631400	0.993	1333986718	0.9397	1389052918	0.9785	106466170050	9891688687	0.0929	104831852491	0.9846	99341560748	0.9331	28.76	15.69	11.25
GA000987	1564774444	153089175	0.0978	1552559770	0.9922	1474479345	0.9423	1528779596	0.977	117358083300	11408682523	0.0972	115471458649	0.9839	109804399654	0.9356	31.06	33.13	0.38
GA000988	1371998720	110181294	0.0803	1362184300	0.9928	1293837027	0.943	1340692614	0.9772	102899904000	8218926102	0.0799	101426353274	0.9857	96459593779	0.9374	27.57	29.44	0.34
GA000989	1213411438	83552077	0.0689	1204433199	0.9926	1142523880	0.9416	1184492514	0.9762	91005857850	6229813884	0.0685	89624999093	0.9848	85138699746	0.9355	24.64	26.58	0.32
GA000990	1371720276	115965382	0.0845	1362063055	0.993	1291996582	0.9419	1338808036	0.976	102879020700	8640821645	0.084	101281592144	0.9845	96206872080	0.9351	28.81	15.33	10.94
GA000991	1405473924	123457092	0.0878	1396675899	0.9937	1322465999	0.9409	1374919394	0.9783	105410544300	9208394402	0.0874	104003695103	0.9867	98606152027	0.9354	29.24	15.66	11.27
GA000992	1688792092	340469942	0.2016	1677310032	0.9932	1590938315	0.9421	1645572676	0.9744	126659406900	25378149511	0.2004	124722888003	0.9847	118471699030	0.9354	28.92	31.62	0.42
GA000993	1346942928	245383857	0.1822	1337777541	0.9932	1266491123	0.9403	1312153312	0.9742	101020719600	18294259205	0.1811	99497307536	0.9849	94327259112	0.9337	24.12	25.64	0.33
GA000994	1305559200	71973679	0.0551	1302862667	0.9979	1238826146	0.9489	1289279334	0.9875	98393925228	5398704862	0.0549	97707244467	0.993	92983758299	0.945	29.11	15.21	10.96
GA000995	1231305454	69790211	0.0567	1228097160	0.9974	1158666541	0.941	1212474082	0.9847	92875167816	5236955283	0.0564	92157182169	0.9923	87028412216	0.937	26.73	14.32	10.4
GA000996	1312421060	75992532	0.0579	1302958624	0.9928	1226830267	0.9348	1276868112	0.9729	98431579500	5643970562	0.0573	96516555780	0.9805	91021872153	0.9247	30.3	14.41	10.49
GA000997	1417177774	105313146	0.0743	1412815954	0.9969	1325713126	0.9355	1397261130	0.9859	106288333050	7843568520	0.0738	105010082350	0.988	98689879355	0.9285	28.97	15.83	11.52
GA000998	1215861734	72299234	0.0595	1213107805	0.9977	1148838886	0.9449	1200694500	0.9875	91828118604	5441501279	0.0593	91183597287	0.993	86424296398	0.9412	27.13	14.08	10.19
GA000999	1213334406	72580494	0.0598	1199951537	0.989	1129264712	0.9307	1176339552	0.9695	91000080450	5360528523	0.0589	88512513462	0.9727	83450447004	0.917	26.3	13.57	9.81
GA001000	1267656486	81610180	0.0644	1262347550	0.9958	1200517504	0.947	1240325808	0.9784	95628583996	6121772013	0.064	94696976453	0.9903	90144322067	0.9427	26.58	28.34	0.34
GA001001	1435732324	130465669	0.0909	1427000121	0.9939	1305043905	0.909	525929982	0.3663	107679924300	9695684332	0.09	105967698183	0.9841	97045587098	0.9012	29.25	15.89	9.96
GA001002	1223443534	70764932	0.0578	1218688945	0.9961	1150095360	0.94	1199446944	0.9804	92393950734	5323092025	0.0576	91563945478	0.991	86491143090	0.9361	26.09	14.21	10.25
GA001003	1255547896	101538226	0.0809	1252111268	0.9973	1188571451	0.9467	1237594608	0.9857	94166092200	7580449851	0.0805	93386992613	0.9917	88724663168	0.9422	26.24	27.23	0.33
GA001004	1287970630	86014742	0.0668	1276939606	0.9914	1208545332	0.9383	1254786872	0.9742	96597797250	6372371858	0.066	94432062642	0.9776	89504447177	0.9266	26.9	27.9	0.35
GA001005	1404576270	83026877	0.0591	1398518133	0.9957	1322507435	0.9416	1376961136	0.9803	105343220250	6178292882	0.0586	103913054128	0.9864	98412477903	0.9342	29.86	30.8	0.43
GA001006	1243058366	67950529	0.0547	1238619322	0.9964	1174324250	0.9447	1223462836	0.9842	93229377450	5064538357	0.0543	92195566609	0.9889	87517921729	0.9387	26.4	14.48	10.37
GA001007	1195241140	57970305	0.0485	1188208981	0.9941	1115353934	0.9332	1168472232	0.9776	89643085500	4301904496	0.048	88059802769	0.9823	82786280735	0.9235	26.32	13.7	9.93
GA001008	1220601584	177578261	0.1455	1214412417	0.9949	1154617714	0.9459	1200777686	0.9838	91545118800	13235581796	0.1446	90294969778	0.9863	85968427364	0.9391	21.35	24.63	0.27
GA001009	1329389954	135916802	0.1022	1326402875	0.9978	1257864721	0.9462	1315377518	0.9895	99704246550	10142554500	0.1017	98834289550	0.9913	93818844076	0.941	26.6	14.61	10.52
GA001010	1264538128	64915778	0.0513	1259764169	0.9962	1198456552	0.9477	1240600876	0.9811	94840359600	4833409043	0.051	93696636410	0.9879	89255771358	0.9411	26.13	28.76	0.28
GA001011	1430898908	57295334	0.04	1424426354	0.9955	1343524800	0.9389	1389602046	0.9711	107317418100	4260917372	0.0397	105838363645	0.9862	99995331485	0.9318	31.74	32.3	0.42
GA001012	1288429680	97364552	0.0756	1284079911	0.9966	1220919119	0.9476	1266981024	0.9834	96632226000	7261027639	0.0751	95605703440	0.9894	91011463900	0.9418	25.51	28.34	0.3
GA001013	1302112684	74170319	0.057	1297373423	0.9964	1222786730	0.9391	1279212202	0.9824	97658451300	5526833524	0.0566	96542835529	0.9886	91112109854	0.933	27.5	15.1	10.89
GA001014	1359217766	209939309	0.1545	1353276389	0.9956	1273479157	0.9369	1313566038	0.9664	101941332450	15653738400	0.1536	100623090383	0.9871	94853610589	0.9305	41.09	22.92	0.4
GA001016	1295661884	175808199	0.1357	1288811677	0.9947	1202429488	0.928	1240907448	0.9577	97174641300	13104010966	0.1349	95812325013	0.986	89539709887	0.9214	39	11.8	8.65
GA001017	1548469366	257992712	0.1666	1537120940	0.9927	1439838534	0.9298	1484832768	0.9589	116135202450	19249811662	0.1658	114422579409	0.9853	107332808594	0.9242	43.89	13.97	10.08
GA001018	1626830966	207572740	0.1276	1605359796	0.9868	1505968869	0.9257	1561143092	0.9596	122012322450	15496060701	0.127	119603336936	0.9803	112335885576	0.9207	48.93	14.93	10.97
GA001019	1604054358	212426614	0.1324	1596099780	0.995	1497263654	0.9334	1526131636	0.9514	120304076850	15852438285	0.1318	118904976591	0.9884	111670468511	0.9282	36.87	16.22	11.87
GA001020	1212577556	111610262	0.092	1209059804	0.9971	1141341709	0.9413	1198034134	0.988	90943316700	8322778086	0.0915	90013593395	0.9898	85070528497	0.9354	24.85	13.45	9.75
GA001021	1359236260	129692326	0.0954	1354210279	0.9963	1289530466	0.9487	1334727584	0.982	101942719500	9658955749	0.0947	100643562995	0.9873	95968810651	0.9414	26.79	29.51	0.32
GA001022	1673160470	180456492	0.1079	1666820969	0.9962	1573424885	0.9404	1644369642	0.9828	125487035250	13442897339	0.1071	123963576824	0.9879	117163146463	0.9337	33.52	18.27	13.27
GA001023	1378627434	136486854	0.099	1370771063	0.9943	1301090833	0.9438	1353957436	0.9821	103397057550	10172087791	0.0984	101975244495	0.9862	96907462766	0.9372	27.95	29.19	0.35
GA001024	1185192144	102547050	0.0865	1180456482	0.996	1110980817	0.9374	1167160258	0.9848	88889410800	7635799019	0.0859	87751716558	0.9872	82704806057	0.9304	24.68	13.18	9.53
GA001025	1259678532	108101517	0.0858	1250045281	0.9924	1186848091	0.9422	1231284330	0.9775	94475889900	8050368789	0.0852	92884428893	0.9832	88297280077	0.9346	24.97	27.17	0.29
GA001026	1303909924	108162884	0.083	1296836129	0.9946	1227057999	0.9411	1281596436	0.9829	97793244300	8051469429	0.0823	96313350470	0.9849	91255058108	0.9331	26.33	28.18	0.33
GA001027	1236645292	81961781	0.0663	1230589867	0.9951	1163540136	0.9409	1212641378	0.9806	92748396900	6101701780	0.0658	91404818342	0.9855	86544251756	0.9331	25.85	14.16	10.27
GA001028	1322333006	87988293	0.0665	1315612001	0.9949	1241080177	0.9386	1299133066	0.9825	99174975450	6552491046	0.0661	97777936067	0.9859	92368836265	0.9314	28.96	28.3	0.37
GA001029	1173880626	91931142	0.0783	1166550135	0.9938	1100911242	0.9378	1152436816	0.9817	88041046950	6843487573	0.0777	86634526260	0.984	81869534005	0.9299	23.57	25.35	0.3
GA001030	1696083494	143517657	0.0846	1687577871	0.995	1601037523	0.944	1665811326	0.9822	127206262050	10687666706	0.084	125419737428	0.986	119132260060	0.9365	34.49	36.76	0.46
GA001031	1442756660	114037668	0.079	1436079484	0.9954	1368234342	0.9483	1413054174	0.9794	108206749500	8495463825	0.0785	106776565930	0.9868	101849453285	0.9412	29.08	16.58	11.81
GA001032	1496212710	253664463	0.1695	1491917508	0.9971	1409141348	0.9418	1475154954	0.9859	112215953250	18908726277	0.1685	110965396655	0.9889	104938528290	0.9351	28.27	15.13	10.9
GA001033	1497775616	247793759	0.1654	1493533636	0.9972	1409319641	0.9409	1477029310	0.9861	112333171200	18475465151	0.1645	111117946462	0.9892	104980254911	0.9345	27.88	15.27	11.53
GA001034	1410363184	200272692	0.142	1404997269	0.9962	1329694829	0.9428	1386485862	0.9831	105777238800	14911795262	0.141	104361278361	0.9866	98918986461	0.9352	26.51	28.36	0.32
GA001035	1392077552	145058711	0.1042	1388061487	0.9971	1308955833	0.9403	1371858824	0.9855	104405816400	10802760305	0.1035	103122651293	0.9877	97385952159	0.9328	28.06	15.23	11.02
GA001037	1234557748	137244235	0.1112	1231190821	0.9973	1160920196	0.9404	1217334838	0.986	92591831100	10222948251	0.1104	91483701816	0.988	86384296485	0.933	24.37	13.4	10.19
GA001038	1482995112	134578880	0.0907	1479079965	0.9974	1393743165	0.9398	1462507664	0.9862	111224633400	10025024786	0.0901	109956766275	0.9886	103748975677	0.9328	30.51	16.44	12
GA001039	2167503508	132104706	0.0609	2156683698	0.995	2033280106	0.9381	2125996738	0.9809	162562763100	9811854158	0.0604	159836570687	0.9832	150921653806	0.9284	44.55	47.69	0.55
GA001040	2343875008	171081170	0.073	2335763336	0.9965	2197783118	0.9377	2308380652	0.9849	175790625600	12734362900	0.0724	173608852110	0.9876	163553115623	0.9304	49.13	26.39	19.67
GA001041	1158997770	89663659	0.0774	1155282315	0.9968	1087683110	0.9385	1140441414	0.984	86924832750	6685046106	0.0769	85931930653	0.9886	81008280139	0.9319	24.52	12.99	9.42
GA001042	1233967898	101965156	0.0826	1229473298	0.9964	1165125357	0.9442	1214454750	0.9842	92547592350	7602235954	0.0821	91394058638	0.9875	86723910211	0.9371	25.55	26.35	0.32
GA001043	1176772768	118672534	0.1008	1173474945	0.9972	1111211928	0.9443	1161959498	0.9874	88257957600	8855613171	0.1003	87392755785	0.9902	82845494054	0.9387	23.85	24.73	0.26
GA001044	1312923672	120280130	0.0916	1309043679	0.997	1234287706	0.9401	1293256044	0.985	98469275400	8972955825	0.0911	97398100647	0.9891	91951326984	0.9338	27.04	14.53	10.52
GA001045	1370593730	103212785	0.0753	1366583605	0.9971	1298806201	0.9476	1348914874	0.9842	102794529750	7703434075	0.0749	101741211007	0.9898	96805260536	0.9417	30.34	15.51	11.18
GA001046	1253049110	138733224	0.1107	1249425451	0.9971	1179205470	0.9411	1235357660	0.9859	93978683250	10345048683	0.1101	92966288620	0.9892	87846689105	0.9348	25.29	13.53	9.82
GA001047	1253191228	169546322	0.1353	1249957497	0.9974	1181693309	0.9429	1237071948	0.9871	93989342100	12648668592	0.1346	93040356234	0.9899	88063138997	0.9369	24.56	13.21	9.49
GA001048	1306658214	163022316	0.1248	1303335654	0.9975	1247998719	0.9551	1289110318	0.9866	97999366050	12165143088	0.1241	97028635012	0.9901	93005507651	0.949	26.13	27.09	0.3
GA001049	1288566840	124542665	0.0967	1284776867	0.9971	1219503421	0.9464	1269469684	0.9852	96642513000	9291230657	0.0961	95615624997	0.9894	90864889089	0.9402	27.18	14.19	10.18
GA001050	1376270310	107953651	0.0784	1371725845	0.9967	1303193762	0.9469	1353810760	0.9837	103220273250	8052529193	0.078	102046258946	0.9886	97069586403	0.9404	28.58	29.86	0.33
GA001051	1289355404	119181151	0.0924	1286080400	0.9975	1213210912	0.9409	1271022848	0.9858	96701655300	8890239389	0.0919	95816267490	0.9908	90481534168	0.9357	27.22	14.18	10.31
GA001052	1505767928	132243287	0.0878	1494690476	0.9926	1410659382	0.9368	1464263028	0.9724	112932594600	9844014632	0.0872	111172419490	0.9844	105063484950	0.9303	32.29	16.58	11.88
GA001053	1327484188	131138481	0.0988	1313375395	0.9894	1247902962	0.9401	1267646228	0.9549	99561314100	9766306306	0.0981	97584658239	0.9801	92870058724	0.9328	27.23	27.71	0.31
GA001054	1249380040	253298647	0.2027	1236838370	0.99	1170681434	0.937	1206596066	0.9658	93703503000	18880648737	0.2015	91959625261	0.9814	87166372820	0.9302	22.2	12.05	8.44
GA001055	1259405436	86921783	0.069	1101769039	0.8748	1045503718	0.8302	1089255130	0.8649	94455407700	6480206463	0.0686	82013693585	0.8683	77907564968	0.8248	23.92	23.57	0.27
GA001056	1339062790	82519406	0.0616	1075387785	0.8031	1024106558	0.7648	1060740688	0.7922	100429709250	6148717913	0.0612	79979463459	0.7964	76247489233	0.7592	22.99	23.42	0.26
GA001057	1651563804	119690636	0.0725	1373225267	0.8315	1301031648	0.7878	1354072020	0.8199	123867285300	8920997563	0.072	102183749269	0.8249	96919548560	0.7824	29.5	15.33	11.01
GA001058	1394282918	111931469	0.0803	1284357098	0.9212	1220809780	0.8756	1270846880	0.9115	104571218850	8342628913	0.0798	95609514380	0.9143	90978468674	0.87	26.99	27.51	0.31
GA001059	1415323240	84459976	0.0597	1124657341	0.7946	1068651690	0.7551	1111943744	0.7856	106149243000	6297003829	0.0593	83734718540	0.7888	79651360553	0.7504	23.79	24.4	0.29
GA001060	1516219330	104350330	0.0688	1329233642	0.8767	1255448915	0.828	1310911832	0.8646	113716449750	7779205655	0.0684	98959789059	0.8702	93568440913	0.8228	28.44	14.97	10.79
GA001061	1388093884	300947707	0.2168	1377996701	0.9927	1305851801	0.9408	1352776084	0.9746	104107041300	22402935925	0.2152	102310136387	0.9827	97091604236	0.9326	24.27	13.16	9.3
GA001062	1186567114	58855347	0.0496	1183265634	0.9972	1114100766	0.9389	1162637710	0.9798	88992533550	4390609498	0.0493	88132100928	0.9903	83089841750	0.9337	24.7	13.8	10.06
GA001063	1154750828	92721009	0.0803	1150269529	0.9961	1086439662	0.9408	1120745408	0.9706	86606312100	6908783030	0.0798	85539618325	0.9877	80906084966	0.9342	24.67	12.94	9.27
GA001064	1225052028	93834144	0.0766	1220916907	0.9966	1155741143	0.9434	1205990880	0.9844	91878902100	6995024373	0.0761	90868073776	0.989	86124400470	0.9374	25.66	13.83	10
GA001065	1356590442	113349349	0.0836	1352029101	0.9966	1284147267	0.9466	1333310830	0.9828	101744283150	8450128529	0.0831	100568539039	0.9884	95642862840	0.94	27.97	15.28	10.9
GA001066	1248407002	101543296	0.0813	1244179118	0.9966	1185986605	0.95	1230522350	0.9857	93630525150	7575285040	0.0809	92624905382	0.9893	88392992675	0.9441	24.89	27.27	0.32
GA001067	1170683582	88775340	0.0758	1166370821	0.9963	1112619350	0.9504	1153137064	0.985	87801268650	6618629195	0.0754	86767460175	0.9882	82868764946	0.9438	24.13	25.4	0.3
GA001068	1389701766	111948494	0.0806	1385339103	0.9969	1313234701	0.945	1370173342	0.9859	104227632450	8348366108	0.0801	103118959025	0.9894	97864846398	0.939	28.7	15.66	11.27
GA001069	1426561866	102553029	0.0719	1421464946	0.9964	1348728386	0.9454	1403662794	0.9839	106992139950	7644758594	0.0715	105751434694	0.9884	100462265248	0.939	29.81	16.22	11.52
GA001070	1183849382	116528157	0.0984	1180339522	0.997	1125583228	0.9508	1168255078	0.9868	88788703650	8701081766	0.098	87953781178	0.9906	83962636170	0.9456	23.41	25.44	0.27
GA001071	1308914528	123447239	0.0943	1303850254	0.9961	1238529069	0.9462	1286753678	0.9831	98168589600	9212227886	0.0938	97088024140	0.989	92333419505	0.9406	26.47	14.58	10.4
GA001072	1362531476	137883634	0.1012	1356971809	0.9959	1283891518	0.9423	1337911882	0.9819	102189860700	10287457571	0.1007	101007551462	0.9884	95689968745	0.9364	28.1	28.39	0.36
GA001073	1312595460	134422273	0.1024	1309490756	0.9976	1241771188	0.946	1294747156	0.9864	98444659500	10029852470	0.1019	97529311416	0.9907	92579991240	0.9404	26.24	27.63	0.3
GA001074	1225293002	179052548	0.1461	1221342024	0.9968	1149662861	0.9383	1176785490	0.9604	91896975150	13361744731	0.1454	90933429926	0.9895	85702801154	0.9326	26.62	12.41	8.84
GA001075	1792375616	91031560	0.0508	1789223418	0.9982	1691824747	0.9439	1774813018	0.9902	134428171200	6793180403	0.0505	133545908419	0.9934	126363431707	0.94	35.57	40.87	0.54
GA001076	1357379256	234497945	0.1728	1353261032	0.997	1275777694	0.9399	1286966422	0.9481	101803444200	17485799826	0.1718	100693533200	0.9891	95055585367	0.9337	28.4	25.21	0.28
GA001077	1461145276	236501007	0.1619	1457468985	0.9975	1367977794	0.9362	1268425970	0.8681	109585895700	17636355214	0.1609	108462576676	0.9897	101925985870	0.9301	29.89	27.76	0.36
GA001078	1368527602	244631184	0.1788	1364250020	0.9969	1247710051	0.9117	1114068666	0.8141	102639570150	18202554677	0.1773	101255119412	0.9865	92782998357	0.904	29.83	23.83	0.4
GA001079	1297478620	199486364	0.1537	1293682038	0.9971	1216403037	0.9375	1215773664	0.937	97310896500	14880142427	0.1529	96269868771	0.9893	90630985029	0.9314	27.01	24.82	0.3
GA001080	1336983608	189618948	0.1418	1333424395	0.9973	1260676943	0.9429	1260830080	0.943	100273770600	14145944697	0.1411	99242651738	0.9897	93949227746	0.9369	28.18	26.06	0.33
GA001081	1322942090	263822277	0.1994	1319912965	0.9977	1240762690	0.9379	1288776416	0.9742	108634196250	21628394841	0.1991	107605449874	0.9905	101320048422	0.9327	45.19	12.13	8.72
GA001082	1831428032	24105272	0.0132	1825320249	0.9967	1713584843	0.9357	1810700338	0.9887	137357102400	1799334640	0.0131	136242922457	0.9919	127975821861	0.9317	35.03	22.9	16.65
GA001083	1878147114	60824873	0.0324	1874336277	0.998	1768517313	0.9416	1859098090	0.9899	160813909714	5739366067	0.0357	159416625679	0.9913	150689721795	0.937	43.39	26.05	19.03
GA001085	1554276570	162937126	0.1048	1528319179	0.9833	1409515500	0.9069	1463487468	0.9416	116570742750	12152450629	0.1042	113760105076	0.9759	105088002635	0.9015	48.26	14.84	11.05
GA001086	1500430398	166514131	0.111	1485475407	0.99	1380079165	0.9198	1448079828	0.9651	112532279850	12430897058	0.1105	110705529127	0.9838	102987456843	0.9152	43.18	14.93	10.99
GA001087	1572572254	154682984	0.0984	1547190841	0.9839	1440437923	0.916	1511371114	0.9611	117942919050	11546948831	0.0979	115306571254	0.9776	107497769115	0.9114	46.51	15.52	11.47
GA001088	1535807676	275274139	0.1792	1485078979	0.967	1382816515	0.9004	1424255320	0.9274	120849958000	20888703084	0.1728	115993539403	0.9598	108216326949	0.8955	36.06	28.68	0.56
GA001089	1358674140	90076450	0.0663	1353440419	0.9961	1279293742	0.9416	1339641846	0.986	101900560500	6718311221	0.0659	100843794029	0.9896	95421348784	0.9364	29.07	15.56	11.21
GA001090	1246328772	75079589	0.0602	1241958714	0.9965	1170618192	0.9393	1230426510	0.9872	93474657900	5596555214	0.0599	92498183436	0.9896	87286557895	0.9338	26.76	14.3	10.36
GA001091	1447605776	91636512	0.0633	1441075660	0.9955	1366791696	0.9442	1427210722	0.9859	108570433200	6830531512	0.0629	107327022446	0.9885	101910166592	0.9387	30.28	32.02	0.36
GA001092	1438938552	132109681	0.0918	1429929919	0.9937	1356287740	0.9426	1416975458	0.9847	107920391400	9853632459	0.0913	106526920814	0.9871	101149232364	0.9373	28.64	31.05	0.39
GA001093	1371737508	114160690	0.0832	1363166204	0.9938	1287764921	0.9388	1348017374	0.9827	102880313100	8498557915	0.0826	101320440930	0.9848	95838467473	0.9316	29.05	15.26	11.07
GA001094	1326011490	104765569	0.079	1317427265	0.9935	1247539487	0.9408	1303203024	0.9828	99450861750	7803000296	0.0785	97978630922	0.9852	92895427923	0.9341	27.52	28.54	0.37
GA001095	1329484324	121883112	0.0917	1321953700	0.9943	1247257185	0.9382	1307375498	0.9834	99711324300	9067991476	0.0909	98183678075	0.9847	92761956884	0.9303	28.25	14.6	10.52
GA001096	1286092518	101420364	0.0789	1277851411	0.9936	1207271119	0.9387	1262126142	0.9814	96456938850	7548881713	0.0783	94935466530	0.9842	89810739997	0.9311	28.01	14.31	10.22
GA001097	1459950156	104900789	0.0719	1450745780	0.9937	1377683312	0.9437	1436562964	0.984	109496261700	7821042799	0.0714	108039904349	0.9867	102704262664	0.938	30.6	31.85	0.4
GA001098	1422232110	100915095	0.071	1411442974	0.9924	1332378219	0.9368	1397989996	0.983	106667408250	7524779226	0.0705	105143729607	0.9857	99355797324	0.9315	29.98	16.14	11.04
GA001099	1253153592	84422941	0.0674	1238060210	0.988	1171493264	0.9348	1223717982	0.9765	93986519400	6294658410	0.067	92187081556	0.9809	87328975489	0.9292	25.6	27.27	0.36
GA001100	1330553742	99629396	0.0749	1320919763	0.9928	1250273917	0.9397	1306393322	0.9818	99791530650	7427365673	0.0744	98344568846	0.9855	93183585084	0.9338	27.05	28.98	0.31
GA001101	1374519524	101442156	0.0738	1348229474	0.9809	1273971300	0.9268	1314596172	0.9564	103088964300	7552110907	0.0733	100225529462	0.9722	94842194398	0.92	29.08	29.18	0.33
GA001102	1780417152	174267893	0.0979	1758489256	0.9877	1640970498	0.9217	1709174946	0.96	133531286400	13014258657	0.0975	131120621407	0.9819	122510570876	0.9175	55.18	32.92	0.61
GA001103	1434602894	129863988	0.0905	1415207809	0.9865	1324724196	0.9234	1379949766	0.9619	107595217050	9689185688	0.0901	105384168177	0.9795	98800223561	0.9183	46.48	26.63	0.54
GA001104	1585863230	235663748	0.1486	1571781374	0.9911	1432450932	0.9033	1416880866	0.8934	118939742250	17453472496	0.1467	115939565010	0.9748	105891150094	0.8903	61.09	11.94	8.18
GA001105	1354022500	113792264	0.084	1331085182	0.9831	1225661831	0.9052	1274388832	0.9412	101551687500	8482691058	0.0835	99053660389	0.9754	91338689279	0.8994	45.62	23.75	0.4
GA001106	1701226004	175053781	0.1029	1661128309	0.9764	1555344708	0.9142	1621286100	0.953	127591950300	13062589764	0.1024	123710162973	0.9696	115989424874	0.9091	54.2	30.53	0.55
GA001107	1847156800	240126042	0.13	1733150877	0.9383	1625043466	0.8798	1693767554	0.917	138536760000	17903682271	0.1292	128926749298	0.9306	121077225270	0.874	54.48	16.1	11.22
GA001108	2132890786	393893537	0.1847	2101773434	0.9854	1959150025	0.9185	2033207562	0.9533	159966808950	29380218064	0.1837	156419585999	0.9778	146024963084	0.9128	59.02	18.52	13.27
GA001109	1383510208	126121148	0.0912	1366324671	0.9876	1277327206	0.9233	1327091308	0.9592	103763265600	9415859708	0.0907	101806697078	0.9811	95285115164	0.9183	43.7	13.57	9.85
GA001110	1703758620	183727179	0.1078	1680192354	0.9862	1574258995	0.924	1637318386	0.961	127781896500	13714161281	0.1073	125151299795	0.9794	117408326439	0.9188	55.51	16.02	11.44
GA001111	2022309014	30892906	0.0153	2012984993	0.9954	1889192034	0.9342	1994387814	0.9862	151673176050	2307559367	0.0152	150252576499	0.9906	141090982657	0.9302	37.58	25.22	18.69
GA001112	1951367574	22730552	0.0116	1942922701	0.9957	1839320876	0.9426	1925875074	0.9869	146352568050	1696981519	0.0116	145015971679	0.9909	137358136513	0.9385	36.67	46.62	0.54
GA001113	1545652262	134676792	0.0871	1537249766	0.9946	1453068512	0.9401	1514752880	0.98	115923919650	10005431093	0.0863	114004864249	0.9834	107892720480	0.9307	33.08	17.06	12.24
GA001114	1211858796	192082243	0.1585	1205731955	0.9949	1125155557	0.9285	1187448424	0.9799	90889409700	14293981185	0.1573	89424114910	0.9839	83568457013	0.9195	23.3	12.05	8.73
GA001115	1232893326	67083823	0.0544	1225149612	0.9937	1159727249	0.9407	1205336996	0.9776	92466999450	4990699944	0.054	91018487957	0.9843	86278674738	0.9331	26.15	27.35	0.32
GA001116	1210711506	67016957	0.0554	1203102800	0.9937	1135746200	0.9381	1183768284	0.9777	90803362950	4987887302	0.0549	89417502085	0.9847	84524413468	0.9309	25.88	13.95	10.05
GA001117	1243909214	91391004	0.0735	1234747267	0.9926	1166264261	0.9376	1214269402	0.9762	93293191050	6805096186	0.0729	91750475493	0.9835	86781006274	0.9302	26.17	14.04	10.17
GA001118	1221744042	64297032	0.0526	1214013064	0.9937	1147683572	0.9394	1194674028	0.9778	91630803150	4785535648	0.0522	90235309793	0.9848	85418822218	0.9322	26.48	14.1	10.24
GA001119	1212224754	65736521	0.0542	1207844303	0.9964	1135296847	0.9365	1188402522	0.9803	90916856550	4892242277	0.0538	89795882125	0.9877	84511417471	0.9295	26.63	13.94	10.08
GA001120	1280070598	135353234	0.1057	1271259801	0.9931	1056436026	0.8253	1039085824	0.8117	96005294850	9983266448	0.104	93475394751	0.9736	77943289083	0.8119	33.72	20.49	0.33
GA001121	1447367428	78310818	0.0541	1441486290	0.9959	1364845092	0.943	1422411960	0.9828	108552557100	5829747011	0.0537	107184722270	0.9874	101601568951	0.936	31.72	16.76	12.09
GA001122	1222970878	70837594	0.0579	1218020684	0.996	1147230878	0.9381	1199872768	0.9811	91722815850	5269884776	0.0575	90524596043	0.9869	85378781772	0.9308	25.94	26.87	0.33
GA001123	1245379578	71064567	0.0571	1237119824	0.9934	1169254257	0.9389	1217160062	0.9773	93403468350	5281757072	0.0565	91717912001	0.982	86812677980	0.9294	26.91	27.12	0.31
GA001124	1336439736	95176390	0.0712	1325953713	0.9922	1254131140	0.9384	1307183846	0.9781	100232980200	7078596688	0.0706	98405102021	0.9818	93191745282	0.9298	28.82	15.03	10.66
GA001125	1354794398	137399711	0.1014	1346301918	0.9937	1273022368	0.9396	1328199578	0.9804	101609579850	10216300308	0.1005	99927128404	0.9834	94597123856	0.931	28.54	14.73	10.66
GA001126	1264236616	107067888	0.0847	1256817355	0.9941	1188537156	0.9401	1239262136	0.9802	94817746200	7955826401	0.0839	93225005966	0.9832	88273070444	0.931	27.19	14.13	10.07
GA001127	1314011918	189146832	0.1439	1308617902	0.9959	1231258627	0.937	1290657542	0.9822	98550893850	14085429799	0.1429	97144358893	0.9857	91520054407	0.9287	26.5	13.47	9.7
GA001128	1292249672	231292045	0.179	1286255467	0.9954	1214155294	0.9396	1270502994	0.9832	96918725400	17219328869	0.1777	95485889597	0.9852	90239924404	0.9311	24.59	12.78	9.25
[truncated: 723 more rows]

## Sheet: S2b-GenotypeDiscordance
Supplementary Table S2b - Genotype discordance as a function of 1KGP minor allele frequency
[truncated: 8 more rows]

## Sheet: S2c.SNP-QCmetric
Supplementary Table S2c - SNP call qualtiy metrics by samples
[truncated: 1,753 more rows]

[truncated: 14 more sheets: S2d.Indel-Qcmetric, S3a mt haplogroups, S3b-mt -Region, S3c-Mt by reference grp, S3d - Y-haplogroup, S4a - Prenatal screening, S4b - Disease Var, S4c - Rare alleles, S4d -Var reclassification, S4e-Cancer Risk Alleles, S4f-IDB score, S4g-Pharmacogenomic SNPs, S5-Hom-PTVs, S6-RunsofHomozygozity]
